# Supplementary material for: Overexpression of Chicken IRF7 Increased Viral Replication and Programmed Cell Death to the Avian Influenza Virus Infection Through TGF-Beta/FoxO Signaling Axis in DF-1
Source: Front Genet. 2018 Sep 25;9:415. doi: 10.3389/fgene.2018.00415 (PMC6190866; doi:10.3389/fgene.2018.00415)
Supplement: Supplementary file 2 [file Table_2.XLSX]

## Sheet: HPI_OE
Supplementary Table S2. Differentially expressed genes between mock and H6N2 infection in each cell line (NS: Not significant)
Entrez gene id	Gene name	Log2FC
		WT	OE
373889	HK1	NS	-0.392837
373890	ADRA1B	NS	-0.617794
373900	UGP2	-0.699722	-0.638307
373901	LMO4	0.517643	0.504084
373903	DIO2	-1.07553	NS
373908	EDNRA	-0.686143	NS
373909	EDNRB2	NS	0.760809
373911	PTPRO	1.07102	2.18132
373915	SREBF1	NS	-0.447559
373919	RUNX2	NS	0.510932
373923	CELF1	-0.673637	NS
373931	EGR1	NS	-0.863173
373937	RPL22	0.443737	NS
373939	VAV3	-0.58837	NS
373946	ITGA3	NS	-0.742371
373953	MAPK1	-0.346587	NS
373954	BCL2L1	NS	-0.618973
373963	EEF1A1	0.363991	NS
373965	CALD1	-0.365575	NS
373976	ALX4	NS	0.612961
373978	COL18A1	NS	-0.636072
373983	BRCA1	-0.769878	-0.764679
373987	THBS1	-0.395035	NS
373992	FBN1	-0.460829	NS
374006	SAT1	0.523839	NS
374023	GLIS2	0.505834	NS
374031	NOTCH2	-0.634657	-0.722583
374034	AFAP1	-0.461809	-0.69627
374040	DIAPH1	-0.524912	NS
374056	GPX4	0.374618	NS
374087	ADARB1	NS	-0.581339
374091	P4HB	-0.362528	-0.313341
374100	FLT1	-0.605849	NS
374123	UBE2I	NS	0.407719
374132	RPL39	0.340287	0.339156
374133	RPL35	0.575426	NS
374135	CTGF	0.520721	NS
374138	HIPK2	0.47909	0.429473
374150	ID4	NS	-0.773964
374159	ATP5A1	-0.299656	NS
374163	HSP90B1	-0.487327	-0.445837
374177	HIF1A	-0.596139	-0.456341
374180	ENAH	-0.585465	-0.457134
374185	IRX1	NS	0.679864
374191	PDCD4	0.541592	0.734236
374192	DUSP1	0.831414	0.684787
374197	ACTR3	-0.364138	NS
374201	PITX1	0.481758	NS
374207	HDAC4	NS	0.643054
374231	FOXO1	-1.4913	-1.52028
374233	FKBP1A	0.549873	0.415904
374234	SPTAN1	-0.571391	-0.705594
374244	ATP2B1	-0.701932	NS
374253	TNKS2	-0.43636	NS
374271	IGFBP4	0.484219	NS
378784	NPFFR1	5.04004	4.23498
378790	RTN4	-0.322239	-0.280256
378803	TNFRSF11B	NS	-1.04505
378895	STX2	-0.416946	NS
378897	THY1	0.447102	NS
378898	DDAH1	-0.441994	-0.562099
378900	tfcp2	-0.487756	-0.431355
378911	GHSR	1.96448	2.14394
378913	FLNB	-0.783063	-0.808576
378918	TRAM1	NS	0.451652
378919	TRIB2	NS	-0.495038
378921	RIPK1	NS	0.464416
378922	BUB1B	-0.354881	NS
386574	NFKB2	NS	-0.600959
386575	YBX1	0.477911	0.41999
386582	RB1	-0.432853	-0.402186
395067	CRIM1	-0.673893	-0.779615
395074	CCDC80	-0.408483	NS
395077	CDKN2A	0.65425	0.532603
395081	TPX2	-0.390528	-0.342166
395109	RFTN1	-0.448512	-0.52314
395123	AIP	0.489177	NS
395126	USP7	-0.515063	NS
395130	OPTC	5.40361	6.94365
395142	ITGB5	-0.280347	-0.497999
395145	HMGCR	-0.566825	-0.825098
395150	HS6ST2	NS	0.754016
395152	AXIN2	NS	0.439309
395157	HNRNPH1	-0.300337	NS
395158	NF2	NS	0.340046
395161	OAF	-0.834984	-0.814049
395174	MTF2	-0.418523	NS
395181	RPSA	0.565474	NS
395182	ST6GALNAC4	0.496427	NS
395188	SMC3	-0.592274	NS
395189	SMC4	-0.664322	-0.466205
395194	TLN1	-0.385536	-0.609921
395207	CENPI	NS	-0.427314
395215	SDK2	0.798769	NS
395226	IFRD1	-0.566152	-0.484211
395231	HOXA3	NS	0.898232
395246	ATVR1	0.309854	0.616706
395257	CBFB	0.311877	0.673167
395267	FMO3	NS	3.98656
395268	SSB	-0.433879	NS
395272	CLTC	-0.64505	-0.563533
395278	GJA1	-0.422762	-0.449945
395281	ID3	-2.38121	-2.31701
395282	ID1	-2.27566	-1.48103
395283	TRAIL-LIKE	-0.41227	-0.669326
395290	HOXA7	0.350258	0.577919
395298	SNRPB	0.514125	0.37982
395299	SOCS3	NS	-1.14747
395304	SREBF2	NS	-0.447046
395312	IL18	NS	0.649017
395330	PTPRJ	-1.11339	NS
395332	TES	-0.505326	-0.392741
395343	DAD1	0.35491	NS
395344	spinz	NS	0.661162
395347	MXRA8	NS	0.298686
395357	CENPF	-0.572907	-0.592056
395368	CGNRH-R	NS	1.9181
395373	ACLY	-0.37548	-0.626892
395380	CD164	-0.371964	NS
395383	SLC16A3	-1.49114	-1.21086
395389	ALDH1A3	0.742333	2.11797
395392	SNCG	1.22814	1.4617
395395	GAD2	NS	0.328474
395412	ITPR1	-0.472076	NS
395417	SIK1	-0.562668	NS
395429	POSTN	NS	1.74891
395436	USPL1	NS	0.541844
395442	RHOA	NS	0.307613
395448	CHURC1	0.662855	0.448473
395453	FGF18	3.73772	4.29244
395465	CITED4	NS	-2.46231
395468	CCL4	0.584052	NS
395474	ATP6V0A1	0.395353	NS
395496	SLC5A1	1.16158	1.74648
395503	RUNX1T1	-0.564312	NS
395519	MAFF	0.602599	NS
395534	MYH15	NS	-0.445055
395565	VCAN	-0.963776	-0.674675
395568	COL5A1	-0.77561	-0.744852
395570	TOP2A	-0.46601	-0.576091
395589	MEIS1	NS	0.565158
395594	HAS2	-1.61565	-0.860314
395630	RLIM	-0.353055	NS
395642	DUSP4	NS	-1.07788
395659	XPA	0.429503	0.847748
395665	IFNAR1	-0.485992	NS
395666	CD44	-0.39664	-0.665834
395679	SMAD5	-0.427452	NS
395685	WSB1	NS	0.694775
395688	PTPN1	-0.675727	NS
395689	ENO2	NS	-0.777493
395701	EZR	-0.505555	-0.513567
395706	SCD	-0.429837	-0.828309
395711	hoxc8	1.93815	1.66973
395719	TK1	NS	-0.657713
395723	EEF1B2	0.340076	0.368813
395736	NEDD9	NS	1.01752
395749	ETV5	0.465413	NS
395760	SLC8A1	NS	-1.24577
395762	PPP1R9B	-0.471968	NS
395766	USP2	6.68282	8.82703
395792	TBX6	0.834079	1.39966
395796	RPS27A	0.484994	0.346175
395800	CEBPG	NS	0.416956
395835	RPLP0	0.724995	0.484037
395852	ID2	-0.953953	NS
395853	HSPA8	-0.512829	NS
395873	K123	0.810083	NS
395880	RBMS1	-0.622638	-0.444078
395890	NES	-0.522498	-0.654059
395900	HOXB1	8.50283	8.44169
395905	EIF4G2	NS	0.421785
395909	VEGFA	NS	-0.73261
395916	NME2	0.680701	NS
395922	CENPC	-0.587374	-0.876702
395925	KCNJ5	NS	-1.04853
395938	SOD1	0.327717	NS
395949	SMO	0.456913	NS
395953	IGF2BP1	-0.52827	-0.594076
395958	UBA52	0.765556	NS
395964	CTNNB1	NS	-0.341319
395968	ICOSLG	-0.996057	NS
395970	FTH1	0.582762	0.385947
395975	PACSIN2	-0.510504	NS
395976	GSTM2	0.622341	NS
395988	VDR	NS	-0.911754
395996	BLMH	-0.509888	NS
395999	HMGN1	NS	0.399713
396000	COL6A1	-0.585899	-0.521455
396001	RPS4X	0.517497	NS
396004	TOP1	-0.470158	-0.354503
396005	TSC22D1	NS	0.734807
396006	PTRF	NS	-0.398613
396014	NFE2L2	NS	0.497879
396023	DKK3	0.857492	1.97022
396039	FOXC2	NS	-1.44226
396040	SMARCA2	-0.431727	NS
396047	SNAI1	-1.29452	-1.3155
396055	HOXA2	1.51414	NS
396057	STMN1	NS	0.426562
396061	FASN	-0.539154	-0.630305
396084	ACTG2	1.74596	1.80179
396093	NFKBIA	NS	0.446684
396096	hoxa9	0.422894	0.67457
396097	MAP4	-0.534401	-0.573619
396100	EFNA5	NS	0.754605
396102	LRP8	-0.660733	-0.654299
396103	SRF	0.50767	NS
396115	IRF2	0.383567	0.504464
396122	B4GALT2	0.370846	NS
396126	INHBB	2.50666	2.46139
396127	MELTF	NS	2.34334
396133	FN1	-0.730307	-0.620984
396148	RPS6	0.406391	NS
396153	RAB2A	NS	0.432042
396156	SMC2	-0.395195	NS
396172	CCNA2	-0.505226	NS
396176	CSRP1	0.405673	NS
396182	HHEX	0.503939	NS
396185	CEBPB	NS	-1.07799
396186	BDNF	NS	0.94803
396191	TFRC	-0.285158	-0.31317
396196	GCG	NS	1.06716
396199	PARP1	-0.493975	-0.347779
396203	NPM1	NS	0.282385
396216	CSF3	3.59004	2.01769
396217	MBP	1.53598	NS
396221	LDHA	-0.545986	-0.491829
396222	LMNB2	-0.680054	-0.420465
396223	LMNB1	-1.09933	-1.09703
396225	ITGA8	-1.06297	-0.848457
396226	ITGA6	-0.55349	-0.610637
396227	HSPB1	0.546077	NS
396228	SERPINH1	-0.8049	-0.657464
396235	ETS1	-0.582944	NS
396237	MYO5A	-0.555402	NS
396240	CAPN11	NS	-0.480536
396258	MYBL2	-0.394845	NS
396261	GOT1	NS	-0.490395
396279	SST	6.66438	NS
396280	RPL27	0.449782	NS
396287	HMOX1	-0.469518	NS
396308	BMPR1A	-0.720598	NS
396313	FGF8	4.925	NS
396325	EEF2	0.420129	NS
396332	SEMA3D	0.655583	0.929595
396334	TCF12	NS	0.460078
396335	KTN1	-0.499361	-0.491788
396340	COL3A1	-0.303496	NS
396348	BGLAP	0.81523	NS
396353	NREP	-0.641736	NS
396356	MYLK2	4.28417	3.58328
396361	INHBA	NS	0.556912
396363	TPT1	0.571594	0.70468
396366	TPM1	-0.398633	NS
396371	YBX3	NS	0.387272
396384	IRF1	NS	-1.0589
396387	NTN3	NS	-0.555841
396399	TGFBR2	-0.869486	NS
396414	RRBP1	-0.661392	-0.501445
396420	ITGAV	-0.466405	-0.389801
396422	VCL	-0.522129	-0.42004
396431	THRB	-0.408403	NS
396432	TGM2	0.472025	NS
396437	TXN	0.292538	NS
396438	TGFB3	-0.356671	-0.29757
396439	TNS1	NS	-0.52299
396440	TNC	-0.795222	-0.934206
396441	ELN	-0.351107	-0.421727
396446	ATP2A2	-0.735046	-0.600456
396447	PPIB	0.472408	NS
396465	MYH10	-0.473841	-0.449387
396469	MYH9	-0.743391	-0.795464
396473	MARCKS	NS	0.373597
396481	IL1R1	1.0584	1.50715
396483	TIMP3	-0.842627	-0.586135
396487	HSPA5	-0.47107	-0.475137
396488	CNTF	2.20564	NS
396490	TAGLN	0.984002	0.699207
396491	LGALS1	0.345134	0.312991
396504	ACACA	NS	-0.471411
396512	FOS	1.92041	1.37777
396517	SLC2A3	NS	-0.545493
396530	ATP1A1	-0.409326	-0.358345
396534	PAICS	-0.342667	NS
396536	APOA1	7.10464	7.08237
396542	RFC2	-0.427643	NS
396548	COL6A3	-0.439884	-0.333636
404304	PLA2R1	-0.731582	-0.799059
404531	rbm12	-0.975325	NS
404771	GEM	1.45872	NS
404774	SNTB1	1.39463	2.80899
407088	masp1	-1.68979	-1.42358
407091	UBAP2	-1.27026	-0.997015
407092	LOC407092	NS	-0.423216
408037	SFN	NS	6.78998
408043	LAMC2	-0.53409	-0.828351
414142	LEPRE1	NS	-0.459782
414337	CATH1	7.8869	NS
414745	CDH2	-0.365875	NS
414832	CYP3A7	-1.8804	-1.75068
414880	LIMS1	NS	-0.546782
415302	PML	0.617775	NS
415307	SIN3A	-0.38785	NS
415319	ARIH1	-0.703848	NS
415339	SHF	-0.526696	-0.530545
415346	HMG20A	-0.44984	NS
415367	HERC1	-0.623857	-0.723037
415371	RAB8B	-0.571961	NS
415384	MPHOSPH10	-0.507732	NS
415389	TARSL2	-0.512559	NS
415398	MYO1E	NS	0.683571
415400	CCNB2	-0.394674	NS
415437	CEP152	-0.60472	NS
415448	ITGB1BP3	0.465974	0.492502
415455	PDE8A	NS	0.748654
415473	mesdc1	-0.489108	-0.421276
415475	MESDC2	-0.434149	NS
415489	TICRR	-0.620314	-0.740305
415491	FANCI	NS	-0.428627
415493	ABHD2	-0.339928	NS
415496	AEN	NS	-0.708467
415515	ADAMTS17	-1.09327	NS
415534	PARP16	NS	0.431367
415541	DENND4A	-0.566023	NS
415549	MAP2K1	NS	-0.393001
415557	map2k5	0.461609	NS
415560	ITGA11	NS	-0.321663
415562	ANP32A	-0.561061	NS
415567	KIF23	-0.490398	-0.584742
415568	TLE3	NS	0.638135
415582	SEMA4B	-0.782782	-1.27944
415588	MAP1A	-0.467991	-0.500294
415591	iqgap1	-0.576228	-0.532933
415623	tlr21	NS	-0.80244
415633	ADGRG1	-2.04493	-1.49291
415646	CPNE2	0.68225	0.834725
415648	RSPRY1	-0.495771	NS
415654	CENPT	-0.429917	-0.540143
415656	EDC4	NS	-0.373403
415672	FHOD1	-0.379391	-0.611469
415691	BCAR1	NS	-0.625882
415693	NUP93	-0.530628	-0.5823
415704	MBTPS1	0.400674	0.433655
415715	SLC12A4	-0.416259	-0.367526
415716	LPCAT2	-0.413506	-0.587364
415729	NKD1	-0.546604	NS
415734	HEATR3	-0.387001	NS
415740	LONP2	NS	-0.43824
415746	GPT2	0.821043	NS
415750	VPS35	-0.331074	NS
415751	SHCBP1	-0.737253	-0.788314
415770	FAAP24	NS	-0.74342
415779	KCTD15	NS	0.490181
415783	GPI	-0.652173	-0.603087
415784	UBA2	-0.476477	-0.451372
415815	TLDC1	-1.03698	-1.03872
415817	USP10	-0.317673	NS
415818	CRISPLD2	NS	0.370662
415824	GINS2	-0.59513	NS
415825	EMC8	-0.450024	NS
415826	Cox4I1	0.285472	NS
415835	ZFPM1	NS	-0.678205
415843	SPG7	0.389322	NS
415845	ANKRD11	0.432923	0.467074
415849	FAM38A	NS	-0.498823
415854	FANCA	-0.528327	-0.611245
415867	NOB1	NS	-0.566582
415878	ZNF821	0.536471	0.56981
415889	POC1A	-0.642386	NS
415891	DUSP7	-1.04238	-0.504275
415893	NISCH	-0.539282	NS
415894	STAB1	1.06801	NS
415929	MON1A	0.468092	0.563777
415944	BAP1	0.464103	0.443166
415955	NOL8	-0.723377	NS
415957	IARS	-0.517654	-0.686031
415962	VGLL4	NS	0.664632
415970	RAB43	0.403689	0.540741
415976	IQSEC1	-0.479189	NS
415981	PHF2	NS	0.524505
415987	CARD19	-0.646828	-0.501487
416009	ABHD6	-0.776427	-1.13774
416010	IP6K2	NS	0.511696
416015	HMCES	0.398317	NS
416026	ABTB1	NS	0.578911
416027	MCM2	-0.635725	-0.554457
416031	TXNRD3	NS	-0.361189
416034	ZXDC	0.545135	0.833236
416036	NTN4L	1.07138	0.764221
416062	SLC25A20	0.418146	NS
416080	ADAMTS9	-1.11552	-0.625258
416092	FOXP1	NS	0.614622
416096	SHQ1	-0.71196	NS
416097	GXYLT2	NS	0.420249
416099	PDZRN3	-0.548101	NS
416108	BHLHE40	NS	-0.524103
416113	LMCD1	-0.734858	-1.07991
416122	RPL32	0.501666	NS
416143	ANKHD1	NS	-0.42986
416168	RARS	NS	-0.396067
416170	PANK3	-0.529318	NS
416172	SPDL1	-0.530292	NS
416182	ETF1	-0.375857	NS
416184	CTNNA1	NS	-0.330296
416187	PAIP2	NS	0.458679
416204	STK10	NS	-0.827174
416206	CREBRF	1.2115	1.08995
416210	BOD1	NS	0.510549
416220	KIF20A	-0.433727	-0.444061
416221	SFXN1	0.41517	NS
416240	CLINT1	-0.616661	-0.421526
416253	MRPL22	-0.534647	NS
416254	GEMIN5	-0.512461	NS
416265	G3BP1	-0.48761	-0.308092
416269	DCTN4	NS	0.56652
416275	RPS14	0.429796	NS
416276	TCOF1	-0.423823	-0.38703
416285	MGAT4B	NS	0.344084
416288	CANX	-0.405038	NS
416297	FAM13B	NS	1.37045
416306	FBXL21	-0.46153	NS
416311	C13H5orf24	NS	0.435168
416312	DDX46	-0.351967	NS
416326	P4HA2	-0.56442	-0.411747
416329	RAD50	-0.554482	NS
416332	KIF3A	NS	0.613439
416336	Uqcrq	0.536437	NS
416339	HSPA4	-0.415741	NS
416347	LARS	-0.392711	NS
416416	RSL1D1	-0.431056	-0.360875
416420	ERCC4	-0.561025	NS
416423	PARN	-0.418388	NS
416428	TXNDC11	-0.482793	NS
416440	TRRAP	-0.570812	NS
416447	DNAAF5	NS	-0.570605
416449	SUN1	-0.347879	NS
416460	MICALL2	-0.449344	-0.890149
416461	INTS1	NS	-0.358575
416476	CARD11	NS	-0.76488
416486	RNF216	NS	-0.569207
416490	ARPC1B	0.41292	NS
416495	ATP5J2	0.388354	NS
416497	natd1	0.621913	0.759557
416520	SHMT1	-0.500135	-0.834613
416530	LOC416530	-0.781294	NS
416531	CHTF18	NS	-0.593702
416544	RPS2	0.56884	0.438801
416548	SYNGR3	NS	0.718305
416553	PKD1	0.444933	0.412368
416554	RAB26	NS	0.452202
416559	PGP	-0.541754	-0.505287
416575	PLK1	NS	-0.390261
416580	USP31	NS	0.392126
416584	NSMCE1	NS	-0.602779
416597	NDE1	-0.479402	-0.545459
416621	CDR2	-0.532062	NS
416630	SOCS1	-1.08855	-1.71654
416639	C16orf72	-0.555876	-0.340194
416647	RHBDF1	NS	0.435652
416656	CLCN7	0.504059	0.54032
416661	UBALD1	0.538684	NS
416678	UBE2H	0.424214	0.641313
416689	fam208b	-0.53412	NS
416711	TTL	NS	0.389539
416721	CSRP2BP	-0.436869	NS
416741	TASP1	NS	0.734143
416745	adck3	-1.08734	-1.10593
416749	CCNF	-0.44332	-0.383725
416765	CLTCL1	-0.550526	-0.501853
416768	HIC2	NS	-0.935519
416774	YPEL1	NS	0.936078
416778	2018-09-05	-0.370379	-0.507669
416781	GNB1L	0.962656	1.04913
416787	RANBP1	-0.503033	NS
416788	ZDHHC8	-0.480375	NS
416790	ANKLE2	-0.543176	NS
416799	PUS1	NS	0.397076
416800	ULK1	0.618328	0.695829
416811	AACS	-0.753215	-1.27151
416825	KMT5A	-0.471586	-0.479619
416855	WDR66	1.27867	NS
416861	VPS33A	0.432143	0.420819
416862	ZCCHC8	-0.562986	NS
416865	KNTC1	-0.523433	NS
416875	CUX2	0.569414	NS
416876	SH2B3	NS	-0.666707
416877	ATXN2	-0.416319	NS
416883	NAA25	-0.501915	NS
416886	RPH3A	1.22099	1.81581
416912	PITPNB	-0.382892	NS
416920	KREMEN1	0.623474	0.833944
416924	LOC416924	0.510272	NS
416926	DGCR2	NS	0.456028
416933	CHCHD10	0.551414	0.838932
416938	CABIN1	NS	-0.773445
416945	GGT1	NS	1.60001
416952	BCR	NS	0.901692
416955	YWHAH	-0.553186	NS
416960	PISD	-0.398746	NS
416971	MLEC	-0.386914	NS
416978	Cox6a1	0.400954	NS
416982	GCN1	-0.517169	-0.495939
417011	TBC1D10A	0.529179	NS
417044	RACK1	0.454722	NS
417101	NEK6	-0.311761	NS
417126	B3GNTL2	2.83871	2.62912
417128	NACC2	NS	-0.587464
417143	RXRA	NS	-0.611452
417156	SURF2	NS	-0.557401
417181	abl1	NS	-0.295473
417186	GPR107	-0.449317	NS
417187	FNBP1	NS	0.523182
417191	TOR1B	-0.409577	NS
417199	DOLK	NS	0.652085
417201	LRRC8A	-0.436328	NS
417217	DNM1	NS	-0.410094
417221	URM1	0.600064	0.570073
417231	COL27A1	0.613201	NS
417255	TUBB4B	-0.529368	-0.999008
417264	RPL12	0.500416	NS
417280	NDOR1	0.683055	NS
417327	PMP22	-0.525528	NS
417341	NARF	-0.441045	NS
417347	2018-09-09	-0.538523	-0.642609
417363	SRP68	-0.379596	-0.387081
417374	ITGB4	2.78155	2.47245
417382	GPS1	-0.453702	-0.446365
417385	NOTUM	0.312191	0.747508
417387	MBTD1	NS	0.502819
417395	HLF	NS	0.543675
417397	MMD	NS	0.409807
417405	UTP6	-0.617583	-0.630628
417406	SUZ12	-0.723234	-0.560925
417407	CRLF3	-0.36095	NS
417408	ATAD5	-0.809529	-0.815265
417420	KPNA2	-0.494159	-0.36668
417435	SLC16A6	NS	0.608352
417437	WIPI1	0.650502	0.786823
417456	NPLOC4	NS	0.376555
417470	SUPT4H1	NS	0.534851
417471	hsf5	NS	0.69827
417480	WBSCR17	0.345597	0.592302
417483	GATSL2	0.55482	0.535981
417488	CLIP2	-0.501947	-0.616864
417494	ANKFY1	-0.525531	-0.417552
417501	NUP88	NS	-0.355895
417513	rasa4	NS	-0.704769
417515	DTX2	NS	-0.819865
417520	POR	-0.448337	-0.443057
417525	AP2B1	-0.456352	-0.560403
417529	RFFL	-0.680405	-0.900946
417541	CCT6A	-0.293329	-0.371979
417546	TPST1	NS	-0.377181
417557	SLC43A2	NS	-1.02077
417559	PRPF8	-0.412249	-0.360419
417563	RPA1	-0.614878	-0.53071
417569	SLC46A1	NS	-0.986028
417574	RPL23A	0.406309	NS
417581	MYO18A	NS	-0.421654
417584	GIT1	NS	-0.528525
417590	CPD	-0.47405	-0.455092
417595	SPECC1	NS	-0.932711
417627	PPM1E	-0.637606	-0.704764
417634	PTRH2	0.50933	NS
417635	VMP1	NS	0.427161
417642	BRIP1	-0.837187	-0.685808
417646	USP32	-0.602489	-0.573124
417657	DUSP14	-0.985764	-0.677884
417658	SYNRG	-0.622555	-0.576251
417672	TNFAIP1	-0.463244	NS
417675	CLUH	NS	-0.420133
417685	FAM64A	NS	-0.655334
417712	KMT2E	-0.538565	-0.47487
417725	PTPN12	-0.447174	NS
417746	TRABD	-0.617705	NS
417750	WASL	NS	0.5138
417761	CPED1	NS	0.559597
417762	ING3	NS	0.695255
417783	DNAJB9	-0.702982	NS
417784	THAP5	-0.526672	NS
417785	PNPLA8	-0.491773	NS
417793	PRICKLE1	-1.33875	-0.851089
417806	SLC38A1	-0.35774	NS
417813	LRIG3	NS	0.772384
417818	MON2	-0.8411	-0.727332
417821	SRGAP1	NS	0.424152
417837	CAND1	-0.448182	NS
417851	CNOT2	-0.525909	NS
417868	E2F7	-0.737251	NS
417871	RPS16	0.436728	NS
417891	LUM	NS	0.633591
417896	EEA1	-0.413865	NS
417914	NTN4	0.477773	NS
417918	LTA4H	-0.441864	-0.412704
417923	TMPO	-0.556942	NS
417931	GAS2L3	-0.573488	-0.625779
417935	NUP205	-0.330056	-0.406887
417941	ARHGDIB	NS	0.385223
417961	HEBP1	-0.376317	NS
417962	LOC417962	-1.55958	-1.08035
417966	ATF7IP	-0.609856	-0.726701
417997	RANGAP1	NS	-0.337172
418016	RPL3	0.34008	NS
418022	GTPBP1	NS	0.474087
418040	CDC42EP1	-0.5603	-0.622438
418049	TST	0.457585	NS
418057	RASD2	-1.57217	-0.948464
418058	MCM5	NS	-0.440901
418073	CKAP4	-0.501061	NS
418074	NUAK1	-0.595546	NS
418082	TXNRD1	-0.826071	-0.514495
418083	HCFC2	-0.498583	NS
418118	NDUFB2	0.596786	NS
418132	DNM1L	-0.434611	NS
418136	KIAA1551	-0.645323	NS
418142	IPO8	-0.360166	NS
418150	B4GALNT3	1.04314	1.08928
418158	IL17RA	0.461433	NS
418172	BPGM	-0.659455	NS
418183	PLEKHA5	-0.689422	NS
418184	AEBP2	-0.578339	NS
418201	GYS2	6.46576	6.6438
418235	PARVB	NS	0.431091
418236	PARVG	1.41071	2.53655
418237	PRR5	-0.548384	-0.40001
418247	PFKFB3	-0.66773	NS
418261	FKBP4	-0.347164	NS
418267	CSTB	NS	0.640039
418271	KPNA1	-0.732829	-0.432764
418275	NCAPD2	-0.552779	-0.796406
418278	CHD4	-0.281018	NS
418281	ING4	0.486452	0.666725
418286	PTMS	NS	0.344978
418295	C1R	NS	-0.461182
418300	ZYX	NS	-0.376948
418324	CTC1	-0.514391	-0.719554
418325	TNFRSF1A	-0.373719	NS
418332	LRRC58	-1.19698	-0.738215
418338	CHD1L	NS	-0.661042
418359	CFAP44	NS	0.796546
418364	c3orf17	-0.722437	NS
418366	GTPBP8	-0.624544	NS
418371	BLZF1	-0.518358	NS
418376	TTF2	NS	-0.664746
418387	TOMM70	-0.31334	NS
418400	ZBTB11	-0.527468	NS
418404	nfkbiz	NS	0.798803
418407	bbx	-0.621803	NS
418409	IFT57	NS	-0.832505
418413	HJURP	NS	-0.482846
418428	ZNF654	-0.654699	NS
418438	DCAF6	-0.520026	-0.480748
418462	VGLL3	-0.442976	NS
418486	CCT8	-0.421321	-0.27872
418492	SCAF4	NS	0.404147
418514	CHAF1B	-0.587809	NS
418516	HLCS	-0.955005	-0.97773
418554	LOC418554	-1.34779	-1.13694
418567	DDX3X	-0.494814	NS
418568	RPL8	0.416368	NS
418569	USP9X	-0.570298	NS
418589	gk	0.621547	NS
418595	PDK3	NS	0.466738
418619	SYAP1	NS	0.432231
418641	MSL3	NS	0.454171
418685	ATP10A	-0.675438	-0.514338
418686	UBE3A	-0.420165	NS
418689	TMEM131	-0.538001	NS
418692	MGAT4A	-0.672559	NS
418710	RPL31	0.46057	NS
418715	IL1R2	1.61677	NS
418727	NCK2	-0.487173	NS
418730	RANBP2	-0.690626	-0.463738
418734	UPF3A	1.2033	1.2973
418736	RASA3	NS	0.533338
418760	ANKRD10	NS	0.674005
418765	ARGLU1	-0.409516	NS
418783	IPO5	-0.345311	-0.547727
418791	ABCC4	-0.928638	NS
418804	RBM26	-0.423197	NS
418815	LMO7	-0.826636	-0.859544
418824	DIAPH3	-0.792163	-0.5588
418827	SUGT1	NS	0.376632
418835	AKAP11	-0.56333	NS
418839	enox1	NS	0.652941
418863	FNDC3A	0.495938	NS
418865	CAB39L	NS	0.491461
418866	SETDB2	-0.52202	NS
418876	INTS6	NS	0.491274
418882	CKAP2	-0.413961	NS
418910	PDS5B	-0.669565	-0.715157
418917	HSPH1	-0.564733	NS
418921	UBL3	NS	0.466571
418922	SLC7A1	NS	-0.448662
418925	POMP	NS	0.311446
418926	PAN3	NS	0.638026
418931	GTF3A	0.429233	0.503358
418932	RASL11A	7.00989	6.90279
418938	MTMR6	-0.581591	-0.453422
418943	TNFRSF19	NS	0.684702
418947	ZDHHC20	-0.353095	NS
418954	ZMYM2	-0.727555	NS
418966	KDELC2	-0.409086	NS
419009	CHORDC1	-0.736636	NS
419021	PCF11	1.268	1.33738
419040	TIGAR	NS	0.61578
419049	RPS11	0.599242	NS
419068	FCHSD2	NS	-0.487266
419069	RPS3	0.466898	NS
419077	SMPD1	0.354407	NS
419081	RRM1	-0.414127	-0.434664
419082	STIM1	NS	-0.539942
419083	PAK1	-0.8462	-0.939273
419084	GDPD4	-1.20645	-0.733005
419090	EMSY	-0.587214	-0.456416
419111	ITIH5	-1.10415	NS
419115	L3MBTL1	5.63223	NS
419121	GGT7	1.68166	NS
419141	MMP24	0.794235	0.952481
419155	CBFA2T2	0.570268	NS
419176	ZHX3	NS	0.621448
419184	SDC4	NS	-1.01118
419187	STK4	-0.38792	NS
419188	TOMM34	-0.370035	-0.359258
419192	wisp2	NS	1.51441
419195	PKIG	0.52254	0.934809
419197	TTPAL	-0.692119	NS
419200	FITM2	-0.465664	NS
419207	ZMYND8	-0.598513	NS
419212	CSE1L	-0.574115	-0.49357
419213	STAU1	-0.341734	NS
419231	SLCO4A1	NS	-0.951393
419233	MRGBP	NS	0.46057
419238	YTHDF1	NS	0.647947
419292	CDK5RAP1	0.546719	0.662713
419295	RPRD1B	-0.384271	NS
419302	SNX21	0.469479	NS
419318	rab22a	NS	0.532301
419327	TFAP2C	-0.502094	NS
419346	NFATC2	-0.989758	NS
419369	CAMTA1	0.480559	0.636723
419371	ACOT7	0.420801	NS
419405	slc35e2b	NS	0.535037
419415	AURKAIP1	-0.579722	-0.5904
419420	acap3	NS	-0.424367
419422	FAM132A	4.28263	3.98756
419423	SDF4	-0.413499	NS
419433	NOC2L	-0.356093	-0.361145
419434	SAMD11	0.944769	NS
419449	KIF1B	-0.442187	NS
419452	CASZ1	0.872245	NS
419453	TARDBP	-0.382668	NS
419457	PLEKHM2	0.350023	0.339891
419468	IFFO2	-0.413507	NS
419471	AKR7A2	-0.414792	NS
419484	MFN2	-0.494266	NS
419485	PLOD1	-0.526815	-0.340095
419487	NPPC	6.76472	NS
419494	FBXO6	NS	0.619562
419495	FBXO2	0.964941	NS
419512	AAK1	-0.388834	-0.429697
419521	RASSF2	0.543267	NS
419524	CDCA2	-0.798644	-0.859157
419533	LOXL2	-0.464383	-0.437943
419539	LRRTM4	NS	-1.05573
419584	LOC419584	NS	-0.796
419592	C23H1ORF63	0.77578	1.10289
419595	CLIC4	NS	0.525857
419597	TRNAU1AP	0.671618	NS
419603	FAM110D	1.55193	NS
419613	RSPO1	-0.96806	NS
419628	AGO3	NS	-0.594816
419630	PSMB2	NS	0.3545
419647	CCDC28B	NS	-0.935836
419656	KPNA6	NS	-0.490796
419679	MFSD2A	NS	-0.668299
419680	CAP1	-0.364902	-0.334411
419682	RPL11	0.343922	NS
419688	PNRC2	-0.397293	NS
419710	CDON	-0.454638	-0.647518
419711	EI24	NS	0.371823
419723	FLI1	-0.808132	NS
419727	APLP2	-0.306407	NS
419736	JAM3	-0.452532	NS
419737	NCAPD3	-0.631897	-0.692609
419739	ACAD8	0.571479	NS
419747	CLMP	-0.547995	NS
419759	ZBTB16	-2.16509	-1.90107
419768	BACE1	NS	0.343288
419779	MPZL2	-1.18878	-1.11269
419783	DDX6	-0.536854	NS
419798	DIXDC1	0.505794	0.842344
419811	LAMTOR5	0.473277	NS
419815	SRSF3	NS	0.618399
419820	SOX13	NS	-0.799335
419841	FAM72A	-0.528056	-0.690351
419860	G0S2	NS	-1.97125
419880	HIPK1	NS	0.425569
419895	RPL10A	0.434496	NS
419899	TAF11	NS	0.632651
419904	RPS10	0.50933	0.291383
419908	IP6K3	5.66893	NS
419928	CCND3	NS	-0.64276
419934	ATP2B4	-0.365546	-0.411428
419950	mrc2	NS	-0.431234
419954	MAP3K3	NS	0.411079
419964	MAP3K14	-0.409423	-0.422698
419968	KIF18B	NS	-0.461807
419972	NSF	-0.374629	NS
420001	RPL23	0.420659	NS
420003	RPL19	0.400372	NS
420015	AOC3	1.58431	2.84848
420025	TUBG1	NS	-0.553583
420027	STAT3	-0.343025	-0.364648
420028	GHDC	NS	-0.506657
420032	NKIRAS2	0.455322	0.367979
420034	NT5C3B	NS	0.614798
420037	EIF1	0.347869	0.523366
420047	SMARCE1	NS	0.377182
420078	DOT1L	-0.549971	-0.412306
420090	ACSBG2	-0.475401	-1.18723
420098	PTBP1	-0.5109	-0.361225
420102	hmha1	0.747103	NS
420104	SBNO2	NS	-0.368305
420120	COMP	NS	0.446479
420129	IFI30	0.717008	0.645081
420133	INSR	NS	0.57582
420148	KLF2	NS	-1.02518
420154	UHRF1	-0.776698	-0.725789
420167	SGK3	-0.763959	-0.429009
420174	SLCO5A1	NS	0.511838
420176	NCOA2	NS	0.537176
420182	RPL7	0.319996	0.331566
420184	STAU2	-0.370775	-0.397152
420231	CCNE2	-0.858357	-0.793644
420232	TP53INP1	NS	0.603757
420236	Uqcrb	NS	0.39068
420242	VPS13B	NS	0.423651
420243	COX6C	NS	0.644396
420252	UBR5	-0.509652	-0.450363
420254	AZIN1	-0.391251	NS
420263	DCAF13	-0.373963	NS
420276	EBAG9	NS	0.399265
420281	COLEC10	NS	-0.399781
420288	EIF3H	0.374971	0.398307
420309	DENND3	NS	-0.644024
420312	TRAPPC9	-0.499829	-0.451478
420317	KHDRBS3	0.705784	1.241
420332	MYC	0.321332	NS
420335	SQLE	-0.38127	-0.614383
420336	MTSS1	NS	0.389953
420343	FBXO32	0.675019	0.939388
420346	ATAD2	-0.551621	-0.46166
420358	DSCC1	-0.544017	-0.514322
420372	ZNF767	NS	-0.502158
420375	CDC25A	NS	-0.611086
420384	AQP1	-0.63098	-0.641922
420404	SETD2	0.420852	0.363561
420419	LOC420419	-0.798925	-0.906975
420420	MYD88	-0.768091	-1.04901
420421	OXSR1	-0.398745	-0.416977
420425	CSRNP1	-0.995624	-0.475283
420427	WDR48	NS	0.489634
420434	RHEB	NS	0.418862
420441	PAXIP1	-0.757667	-0.663938
420442	INSIG1	-0.436882	-0.650182
420446	NOM1	-0.635369	NS
420459	IDI1	-0.54863	-1.0383
420468	PARD3	-0.572509	-0.502918
420472	KIF5B	-0.372518	NS
420483	RAB18	NS	0.473064
420513	ARL5B	-0.529375	NS
420517	STAM	-0.583059	NS
420520	TRDMT1	NS	-0.543778
420536	DBF4	-0.755979	NS
420548	CYP51A1	-0.528144	-0.916538
420558	CDK6	-0.539023	NS
420580	GLCCI1	NS	0.594437
420599	HDAC9	NS	0.763231
420611	FAM126A	-0.471299	NS
420617	IGF2BP3	-0.470517	-0.535493
420618	TRA2A	NS	0.360761
420658	SLC4A7	-0.50434	-0.509581
420661	RBMS3	-0.760732	NS
420693	CDV3	-0.58806	-0.393248
420708	KIF15	-0.485659	NS
420731	EPDR1	NS	0.479013
420735	ELMO1	NS	0.434551
420738	ANLN	-0.730097	-0.610222
420740	EEPD1	-0.487455	-0.502713
420745	BBS9	-0.700668	NS
420749	KBTBD2	-0.48148	NS
420759	LRRFIP2	-0.482661	NS
420765	RALA	-0.40997	NS
420769	GLI3	NS	0.574628
420783	CUL1	-0.422319	NS
420784	EZH2	-0.545139	-0.448425
420785	PDIA4	-0.48107	-0.333142
420798	TRIP13	-0.5839	-0.613011
420837	MCUR1	NS	0.574814
420839	JARID2	NS	0.589235
420848	NUP153	-0.33819	NS
420854	EDN1	2.98144	NS
420883	TUBB2B	NS	-0.925281
420890	GMDS	0.415649	0.373393
420926	ROPN1L	3.35244	3.09283
420930	CCT5	-0.390673	NS
420938	NSUN2	-0.476701	-0.631292
420952	FHOD3	NS	1.57748
420965	PCBP2	2.92557	NS
420984	SLC39A6	-0.529553	-0.567575
420989	AHRR	NS	0.4372
420993	TEX10	-0.388498	-0.353565
420994	ERP44	-0.308985	NS
420996	NR4A3	NS	1.27109
421000	BLOC1S4	NS	0.357849
421002	lrrc16a	NS	0.346836
421004	GMNN	-0.498795	NS
421005	C2H6orf62	-0.376889	NS
421037	TUBB6	-0.550774	-0.972556
421043	CEP192	NS	-0.677613
421045	FAM210A	-0.684355	-0.60681
421051	NAPG	-0.562785	NS
421053	ARHGAP28	NS	1.04875
421057	SMCHD1	-0.588862	-0.576523
421061	COLEC12	0.423091	0.828574
421074	RIOK3	-0.467158	NS
421114	PCMTD1	0.652863	0.80039
421136	SDCBP	0.393479	0.427482
421145	YTHDF3	-0.610681	NS
421150	LRIF1	-0.61998	NS
421167	IPO9	-0.342721	NS
421169	TUBA3E	-0.621741	-1.2602
421186	FKBP5	-1.70354	-1.49627
421192	XPO1	-0.401529	NS
421216	SPTBN1	-0.37617	-0.419668
421234	CD93	NS	0.753167
421256	MRPL2	0.492097	NS
421267	C1D	-0.412055	NS
421274	CEP68	NS	-0.625021
421280	VPS54	NS	-0.555538
421288	FOXN2	-0.581894	NS
421291	MSH6	-0.554784	-0.449605
421301	LBH	NS	-0.508356
421303	LCLAT1	-0.423698	NS
421316	LIN9	-0.686792	NS
421329	TP53BP2	-0.423064	NS
421335	AIDA	NS	0.407136
421348	EPRS	-0.490092	-0.613284
421349	SLC30A10	1.33583	NS
421364	VASH2	-0.501259	NS
421365	FLVCR1	-0.682029	NS
421369	ATF3	0.682614	0.844189
421373	DTL	-1.14878	-1.41433
421374	INTS7	-0.691162	NS
421375	LPGAT1	-0.462912	NS
421376	NEK2	NS	-0.60865
421384	DIEXF	-0.414677	NS
421399	PLEKHH2	NS	0.471197
421403	LRPPRC	-0.465796	-0.563178
421416	FOSL2	-0.846944	-0.959218
421419	LOC421419	-0.414961	-0.295768
421422	DAAM2	NS	0.810333
421426	SAYSD1	0.614153	NS
421448	MAD2L1BP	-0.637377	-0.507831
421458	FAM98A	-0.648963	-0.614696
421461	LTBP1	-0.556721	-0.368219
421463	BIRC6	-0.538519	-0.435442
421484	AHCTF1	-0.67589	-0.488321
421492	HNRNPU	-0.486162	-0.352217
421498	SDCCAG8	NS	-0.796577
421499	CEP170	-0.423544	-0.508415
421505	EXO1	-0.672393	-0.809851
421511	GPR137B	NS	0.791103
421526	TSNAX	-0.519587	NS
421537	abcb10	NS	0.524636
421539	URB2	-0.868858	-0.632777
421546	ARV1	-0.677239	-0.73939
421577	PARK2	NS	0.694572
421599	QSER1	NS	0.715911
421604	MPPED2	0.586878	0.448452
421607	KIF18A	-0.801161	-0.602048
421608	LIN7B	-0.512821	NS
421610	UTRN	-0.670704	-0.544066
421621	SASH1	-0.728511	-0.402876
421628	NUP43	-0.44866	-0.467136
421633	MTHFD1L	-0.433172	NS
421646	cnksr3	-0.529242	NS
421647	scaf8	-0.49549	NS
421648	TIAM2	-0.616994	NS
421679	CCDC28A	NS	0.520563
421688	MAP3K5	-0.656076	-0.82548
421698	RPS12	0.511605	NS
421703	EPB41L2	-0.551271	-0.598856
421706	arhgap18	NS	0.572271
421745	DSE	-0.716522	-0.518427
421754	GTF3C6	0.665144	1.04907
421755	AMD1	-0.459746	NS
421756	CDK19	NS	0.554326
421769	FOXO3	NS	0.836983
421785	PREP	-0.347694	NS
421790	ASCC3	-0.50089	NS
421809	BACH2	NS	0.753252
421817	PNRC1	0.573069	0.585886
421831	SYNCRIP	-0.314077	NS
421839	PRSS35	NS	0.759085
421845	FAM46A	NS	0.891837
421864	MB21D1	-0.882101	-0.885232
421869	OGFRL1	NS	0.655857
421878	PRIM2	-0.873758	-0.493607
421906	FBXO25	NS	0.659043
421914	PXDN	-0.429368	NS
421916	TSSC1	-0.560623	NS
421918	ADI1	NS	0.508361
421931	ADAM17	NS	0.461518
421934	KLF11	NS	-0.47811
421936	RRM2	-0.999549	-0.953038
421937	ODC1	NS	0.375358
421947	NBAS	-0.526633	-0.522177
421949	FAM49A	-0.427542	NS
421960	sdc1	-0.863773	-0.510709
421961	PUM2	-0.49212	NS
422004	ESCO2	NS	-0.610493
422005	CCDC25	-0.446097	NS
422015	PTRHD1	0.676054	NS
422017	ZNF395	-0.743595	-0.792056
422022	EXTL3	-0.369651	-0.428623
422038	FDFT1	-0.563701	-0.851473
422043	MCM3	-0.837193	-0.799999
422052	CDC5L	-0.348084	NS
422071	C17orf89	0.805871	NS
422079	ENDOV	0.697746	NS
422081	SGSH	0.550158	NS
422089	TMC6	NS	-0.541125
422104	EME1	NS	-0.593219
422113	HID1	NS	-0.754974
422118	ARMC7	NS	0.607981
422134	PIN4	0.509548	NS
422135	ercc6l	-0.569908	-0.559956
422139	ZDHHC9	0.371852	0.375681
422151	LOC422151	-0.350627	NS
422165	ar	-0.516286	NS
422166	EDA2R	-0.632328	NS
422171	LOC422171	-0.465744	-0.48476
422174	LAS1L	-0.483162	NS
422182	HDAC8	0.402344	NS
422197	MPP1	-0.530151	-0.402737
422203	OGT	NS	0.433862
422213	SLC7A3	NS	-0.575176
422221	FYTTD1L	0.578673	0.585018
422226	KLHL13	-0.572734	NS
422230	IL13RA1	NS	0.845266
422235	PHF6	-0.687699	-0.447789
422239	DDX26B	NS	0.672267
422266	CHM	-0.641909	-0.512274
422269	ZNF711	NS	0.682557
422302	NSDHL	-0.464129	-0.828728
422311	RRAGB	NS	0.378848
422319	LOC422319	0.326826	0.388866
422332	MAGT1	-0.340854	NS
422341	CAPN6	-0.501305	NS
422342	PAK3	NS	0.419019
422344	TMEM164	0.448923	NS
422345	ACSL4	-0.560411	-0.723916
422354	RAB39B	NS	0.402528
422369	2018-09-06	-0.345121	-0.377111
422370	NKRF	-0.66975	-0.603713
422374	KIAA1210	-1.14661	-0.911328
422375	LONRF3	0.67464	0.748123
422377	FAM199X	-0.564329	NS
422382	RNF128	1.94606	2.77167
422384	PASD1	NS	-0.717933
422401	plrg1	-0.365932	NS
422413	FAM198B	2.43948	NS
422423	MSMO1	-0.40113	-0.993761
422438	PCDH18	NS	0.467879
422440	NAA15	-0.471966	NS
422443	SETD7	NS	0.439703
422446	SCOC	NS	0.450509
422449	ELMOD2	NS	0.9598
422454	INPP4B	0.809394	0.856874
422457	SMARCA5	-0.394136	NS
422462	ABCE1	-0.40929	NS
422469	TMEM184C	NS	0.413804
422477	RPS3A	0.386415	0.342655
422494	intu	NS	-0.702869
422496	HSPA4L	-0.603672	-0.410754
422505	WRN	-0.648935	NS
422512	CCNG2	0.47196	1.00561
422518	CCSER1	NS	-1.39435
422523	SEC24B	-0.601749	NS
422530	PAPSS1	-0.573651	-0.382005
422534	TBCK	-0.653112	-0.616755
422547	ACSL1	-0.511044	NS
422555	WWC2	NS	-0.584363
422565	FBXO8	0.619007	0.822815
422578	BMP2K	-0.503352	NS
422588	HSD17B11	-0.633189	-0.55966
422591	PTPN13	-0.536345	-0.738345
422593	arhgap24	-0.393998	NS
422596	THAP9	NS	-0.647389
422601	HNRNPDL	0.392129	0.584484
422635	2018-09-11	-0.531946	-0.536265
422636	SHROOM3	1.03281	NS
422648	DCK	-0.582034	NS
422651	ANKRD17	NS	-0.362668
422660	ugt2a1	-0.456818	NS
422683	SEC24D	-0.310219	NS
422688	CAMK2D	NS	0.557975
422690	LARP7	NS	0.550019
422693	AP1AR	NS	0.580035
422704	METAP1	-0.520574	NS
422716	CENPE	-0.516098	NS
422729	MTUS1	NS	0.714558
422787	PDS5A	-0.483761	NS
422788	RFC1	-0.516554	-0.521217
422802	RBPJ	-0.753139	NS
422805	ANAPC4	-0.672415	NS
422822	NCAPG	-0.600919	-0.63453
422829	FBXL5	NS	-0.723079
422841	ZNF518B	-0.588809	NS
422880	NOP14	-0.376126	NS
422890	MXD4	0.384822	0.668443
422898	LETM1	-0.621591	NS
422899	TACC3	-0.446093	-0.338344
422902	SLBP	-0.802765	-0.957
422917	KDM3A	-0.643746	-0.463714
422934	SMOX	-0.914748	NS
422941	DDRGK1	-0.519268	NS
422949	ALMS1	-0.530941	NS
422955	EXOC6B	-0.583007	NS
422973	ANO5	-0.380567	NS
422982	DHCR7	-0.415172	-0.777214
423004	RMDN3	NS	0.437581
423007	casc5	-0.624372	NS
423025	CYB561A3	0.786847	NS
423028	FAR1	-0.596619	NS
423031	MICAL2	-0.537393	NS
423032	USP47	-0.487932	-0.458684
423035	CTR9	-0.584496	-0.478042
423037	MRVI1	-0.650321	NS
423043	SBF2	-0.522303	NS
423044	SWAP70	-0.545497	-0.376722
423050	NRIP3	1.90819	NS
423062	RRAS2	-0.515759	-0.481047
423063	COPB1	-0.424708	NS
423070	PIK3C2A	-0.568802	-0.742981
423071	NUCB2	-0.614169	-0.33895
423088	PHLDA2	-0.421446	-0.669671
423102	AP2A2	-0.450437	-0.419758
423111	RNH1	-0.476478	-0.320161
423116	PPP6R3	-0.624836	-0.450244
423120	FADS1	NS	-0.494962
423122	FADS2	NS	-0.515349
423123	RAB3IL1	NS	0.476285
423146	FADD	-0.485556	NS
423148	CD59	NS	0.472969
423154	PDHX	-0.656064	NS
423158	PAMR1	0.614152	1.02703
423172	CD82	-0.562241	-0.663231
423178	FUT8	-0.62345	-0.462236
423186	PACSIN3	NS	-0.62043
423190	CKAP5	-0.472554	-0.544392
423192	ATG13	0.364868	0.530006
423207	vps18	-0.558096	NS
423209	CHAC1	NS	-2.16997
423213	NUSAP1	-0.40874	-0.579249
423217	RPAP1	-0.530972	-0.6234
423232	GANC	NS	-0.588493
423240	LOC423240	0.863993	0.790322
423244	PTGR2	NS	-0.606451
423245	ELMSAN1	NS	-0.50254
423255	SIPA1L1	-0.452653	-0.520922
423258	SRSF5	NS	0.44365
423259	SUSD6	-0.393807	-0.380316
423262	ERH	NS	0.332324
423265	srsf5a	NS	0.398432
423271	PIGH	NS	0.731484
423274	RDH12	-0.448389	-0.466791
423287	KATNBL1	-0.65864	NS
423289	ARHGAP11A	-0.615602	-0.530077
423290	RASGRP1	NS	-0.632004
423296	AQR	-0.459836	NS
423299	STXBP6	-0.589366	NS
423305	G2E3	-0.587391	NS
423316	EGLN3	-1.67053	-2.10188
423320	CFL2	-0.400223	NS
423338	PNN	-0.39798	NS
423366	C14orf1	NS	-0.7172
423379	SPTLC2	-0.500543	-0.728644
423394	GALC	-0.680145	-0.444027
423398	PTPN21	-0.525738	-0.556256
423408	RPS6KA5	-0.52758	NS
423429	DDX24	-0.450861	NS
423442	GSKIP	NS	0.64871
423445	SETD3	-0.47717	NS
423450	cyp46a1	-1.35937	-0.896576
423453	EVL	NS	0.366815
423455	YY1	-0.407713	NS
423461	DYNC1H1	-0.598524	-0.626956
423463	HSP90AA1	-0.714408	-0.411316
423478	LOC423478	NS	0.777611
423481	TRMT61A	-0.558031	NS
423489	KIF26A	-0.863357	-0.454122
423492	INF2	-0.710253	-0.782941
423496	PLD4	2.56909	NS
423504	HSPA2	0.539768	0.328302
423508	MTHFD1	-0.637255	-0.788373
423510	WDR89	-0.616185	NS
423512	PPP2R5E	-0.581966	NS
423513	RHOJ	NS	0.509354
423532	DAAM1	-0.712206	NS
423536	KCNK4	-2.33239	-1.82291
423555	DLGAP5	-0.339483	NS
423558	WDHD1	-0.763019	NS
423560	GMFB	-0.402631	NS
423561	CNIH1	NS	0.418212
423578	SAV1	NS	0.319199
423584	TXNDC16	NS	0.596765
423585	ERO1L	-0.640328	-0.531183
423588	GNPNAT1	NS	-0.550923
423593	MIS18BP1	NS	-0.473493
423615	NCOA4	-0.494267	NS
423635	SRRL	1.09721	1.44608
423646	SIRT1	0.601623	0.916929
423655	JMJD1C	-0.497549	NS
423672	ADAM8	NS	-0.610902
423678	PAPSS2	1.81466	3.05079
423685	pbld	-0.555579	NS
423688	DNA2	NS	-0.807261
423692	CCAR1	-0.539901	NS
423695	SRGN	1.05706	NS
423696	VPS26A	NS	0.425741
423699	tspan15	8.71767	NS
423704	P4HA1	-0.906388	-0.716986
423708	ANAPC16	0.497642	0.594309
423714	SGPL1	0.472837	0.571144
423727	POLR3A	-0.702982	NS
423734	KAT6B	-0.790116	-0.646685
423742	SEC24C	-0.487374	-0.408047
423746	USP54	-0.497845	NS
423748	EIF3F	0.307807	NS
423750	HELLS	-0.448099	-0.397113
423755	NOLC1	-0.336235	NS
423759	TMEM150A	-0.745193	-0.945824
423763	NDUFB8	0.565287	NS
423764	SEC31B	-0.551781	-0.619412
423775	ANTXRL	NS	0.414807
423782	VSTM4	0.422042	0.42096
423792	PANK1	-0.667293	NS
423796	PCGF5	NS	0.650824
423799	NOC3L	-0.587228	-0.579149
423804	CEP55	-0.667171	-0.555383
423805	MYOF	-0.324329	NS
423809	KIF11	-0.558556	NS
423815	2018-03-05	-0.464428	NS
423826	ENTPD1	NS	0.454966
423833	CNNM1	0.614421	NS
423842	MMS19	NS	-0.636281
423844	EXOSC1	NS	-0.635521
423845	RRP12	NS	-0.512195
423848	pprc1	NS	-0.85315
423851	MGEA5	NS	0.455806
423861	MFSD13A	NS	-0.449916
423864	TRIM8	0.432739	NS
423872	TAF5	-0.435601	NS
423874	PDCD11	-0.482846	-0.400377
423876	SH3PXD2A	-0.42469	-0.490665
423877	OBFC1	NS	-0.454022
423878	SLK	-0.488562	NS
423894	SHOC2	-0.46519	NS
423911	ABLIM1	0.471502	0.722903
423923	EMX2	0.498285	0.689679
423931	BAG3	-0.373989	-0.400195
423934	SEC23IP	-0.43646	NS
423936	ATE1	NS	0.572667
423954	FAM175B	-0.572888	NS
423960	DOCK1	-0.495598	-0.418595
423963	MKI67	-0.593598	-0.545202
423972	PWWP2B	NS	-0.522294
423976	ALDH18A1	NS	-0.419432
423985	WDR75	-0.426823	NS
423986	COL5A2	NS	-0.424834
423998	NUP35	-0.721391	NS
424010	BARD1	-0.813535	-0.757616
424015	UBE2F	NS	0.430586
424024	AGAP1	NS	-0.394109
424026	ARL4C	-0.449239	NS
424027	SH3BP4	NS	-0.431167
424030	ASB1	-0.507576	NS
424034	SLC19A1	NS	-0.33957
424037	LSS	NS	-0.838498
424039	PCNT	-0.676968	-0.944474
424043	GLS	-0.522096	NS
424044	STAT1	-0.490371	NS
424046	NABP1	-0.528498	NS
424047	SDPR	-0.44904	-0.461047
424049	STK17B	-0.950014	-0.938924
424056	SF3B1	-0.5193	-0.535175
424059	HSPD1	-0.646727	-0.347539
424062	RFTN2	NS	0.655042
424080	CFLAR	NS	0.449287
424089	WDR12	-0.381758	NS
424101	gpr1	1.72038	1.60826
424102	NDUFS1	-0.412965	-0.406375
424107	RAPH1	-0.644508	-0.443812
424112	idh1	-0.30687	NS
424120	CERKL	NS	1.73731
424129	FKBP7	0.335353	0.326093
424132	RBM45	NS	0.482819
424136	HNRNPA1	0.483074	NS
424143	WIPF1	0.373447	0.383164
424149	ZAK	-0.434245	NS
424158	UBR3	-0.455367	NS
424192	LY75	0.636694	NS
424195	STK11IP	NS	-0.773283
424204	CNPPD1	NS	-0.352515
424215	RQCD1	0.321919	0.393013
424216	USP37	-0.569629	NS
424232	TMEM177	NS	-0.470395
424237	RALB	-0.427523	NS
424259	ZNF148	-0.706558	NS
424261	AMHR2	0.385479	0.482852
424281	SLC35F5	-0.485697	NS
424295	MCM6	-0.657171	-0.556152
424299	SPOPL	-0.688604	NS
424306	ZEB2	NS	0.408643
424312	RND3	-0.601282	-0.666114
424313	RBM43	NS	-1.15158
424314	NMI	-0.58137	NS
424315	TNFAIP6	NS	-0.755652
424316	RIF1	-0.610977	-0.399229
424330	TANC1	-0.450449	NS
424337	SLC25A24	-0.552998	-0.380484
424354	ASPM	-0.691923	-0.64013
424356	CDC73	-0.731756	-0.546792
424366	OLFML2B	NS	0.697626
424375	PACS2	NS	0.468813
424395	KIFAP3	-0.603523	NS
424406	UCK2	NS	-0.437589
424415	XPR1	0.36967	0.426583
424416	ACBD6	0.400332	0.482986
424442	LAMC1	NS	-0.316863
424447	colgalt2	NS	-0.539897
424450	EDEM3	-0.561755	NS
424457	TPR	-0.602443	-0.670679
424474	AGL	-0.54868	NS
424477	LPPR5	NS	1.31466
424493	DNTTIP2	-0.471392	-0.523506
424507	CDC7	-0.635308	-0.600598
424513	LRRC8D	-0.503489	NS
424515	LRRC8C	NS	-0.614508
424516	LRRC8B	-0.690703	NS
424528	BCL10	-0.539908	NS
424550	DNAJB4	-0.485191	NS
424575	ATP6V0B	0.451589	0.40378
424584	RPS8	0.349153	NS
424623	TRABD2B	0.914822	1.33626
424629	FAF1	-0.368582	NS
424633	EPS15	-0.440137	NS
424640	ORC1	-0.793345	-0.79768
424643	GPX7	-0.564463	NS
424647	PODN	NS	0.341021
424649	cpt2	-0.522756	NS
424661	DHCR24	-0.427845	-0.715748
424685	USP1	-0.387476	-0.378173
424687	DOCK7	-0.693518	-0.69399
424700	PDE4B	0.618289	NS
424723	RABGGTB	-0.471287	NS
424757	UGGT1	-0.380823	NS
424758	plekhb2	0.350979	0.635053
424763	KLHL24	NS	0.518818
424770	GPC1	0.899554	1.83564
424777	ATR	-0.552093	NS
424778	XRN1	-0.525442	NS
424779	GK5	NS	0.795129
424815	acpl2	-0.540445	NS
424817	SLC25A36	-0.584159	NS
424830	CAB39	-0.382759	NS
424863	AMOTL2	NS	-0.504989
424866	C9H21orf2	-0.419106	NS
424869	TBCCD1	NS	-0.863353
424889	NCBP2	-0.507383	NS
424895	ACAP2	NS	-0.414725
424898	ATP13A3	-0.505613	NS
424906	CCDC50	-0.455933	-0.460905
424918	LOC424918	NS	-0.499177
424919	LOC424919	0.648342	NS
424922	LRCH3	-0.531205	-0.592075
424933	COPS7B	-0.439914	NS
424947	ABCC5	-0.490802	NS
424950	ABCF3	0.423209	NS
424951	VWA5B2	0.783965	NS
424953	EIF4G1	-0.340737	-0.538842
424961	lamp3	1.06176	2.00157
424963	DCUN1D1	-0.538536	NS
424978	NDUFB5	NS	0.387451
424983	ECT2	NS	-0.491852
424984	FNDC3B	-0.587724	-0.487291
425012	KPNA4	-0.502492	-0.377322
425013	trim59	-0.74871	-0.617239
425017	MFSD1	0.422712	0.692659
425019	MLF1	-0.514245	NS
425026	TIPARP	NS	0.42611
425052	TCP11L2	NS	0.640965
425061	FDPS	NS	-0.977852
425064	ASH1L	NS	-0.418683
425103	FAM83D	-0.367146	-0.384582
425121	KLHL5	NS	0.381571
425131	TRIM3	0.441765	NS
425201	RTN4RL2	0.565004	NS
425202	TIMM10	0.704607	NS
425204	GTSE1	-0.465786	-0.558268
425231	ZNRF1	0.488464	0.530101
425302	KIRREL	0.464419	NS
425359	MVD	NS	-0.462835
425378	DEDD	0.432079	0.412858
425454	IGSF9	0.527479	NS
425468	RPL9	0.387666	NS
425507	CMKLR1	-0.980691	-0.952843
425524	CSPG4	-1.34047	-1.57554
425531	LOC425531	NS	-0.558396
425536	ESPL1	NS	-0.664702
425541	DDI2	-0.502726	NS
425587	FEZ1	0.413748	NS
425593	SLC29A4	0.938046	NS
425606	QPCTL	0.697026	NS
425630	CDCA7	-1.04515	-1.05924
425637	VPS4A	0.49689	NS
425660	vps72	0.543733	NS
425721	ABCB6	NS	-0.658132
425734	HEATR1	-0.493181	-0.40063
425858	VPS33B	0.491508	NS
425886	CDYL2	NS	-0.83223
425933	SNRNP25	0.526757	NS
425976	BCAN	-0.43276	-0.767602
425977	PRCC	NS	0.450545
425979	ARHGEF11	0.379185	NS
425984	NBEAL2	0.83568	NS
425986	LOXL3	-0.679663	-0.841744
426000	ADRBK1	0.488807	NS
426008	SLC27A1	0.589426	0.849568
426024	MAEA	-0.365881	NS
426045	TBL1X	NS	0.410014
426050	SOGA2	NS	-0.801985
426076	DHTKD1	-0.716548	-0.679467
426102	PHRF1	-0.539818	-0.473574
426126	mthfd2	NS	-0.450187
426132	GSDMA	NS	-0.466968
426154	BTF3	NS	0.398612
426187	C12ORF10	NS	-0.709397
426208	WDR76	NS	-0.5088
426209	RNF217	NS	0.525574
426232	SOCS7	0.91165	NS
426238	DCTN1	NS	-0.374531
426254	CDT1	NS	-0.664697
426258	NAA38	1.04534	NS
426265	SRSF7	0.454354	0.436863
426266	gemin6	-0.847314	-0.589258
426278	TOMM40L	0.690138	0.453369
426284	TBL1XR1	-0.696604	NS
426361	H2AFZ	NS	0.407133
426369	SEC61A2	-0.624629	-0.577667
426376	FAM107B	-0.445784	NS
426381	EED	-0.603826	-0.559424
426398	THOP1	NS	-0.434497
426418	RP11-762I7.5	0.581984	0.576147
426429	OGDH	-0.429617	-0.751222
426435	PGM2	-0.499038	NS
426455	TMEM52B	NS	1.85477
426457	USP36	NS	-0.480805
426482	SHC4	-0.727603	-0.862241
426492	RPLP2	0.474067	NS
426496	CREBL2	NS	0.763871
426499	KPNB1	-0.405896	-0.314621
426504	RP11-529K1.3	NS	0.326889
426549	RETSAT	NS	-0.525729
426566	patl1	0.461365	NS
426609	NAT10	-0.414551	NS
426626	LOC426626	0.381685	0.388276
426636	FASTK	0.483353	NS
426646	PRIM1	NS	-0.44268
426664	MCRS1	0.379264	NS
426666	MRPS21	0.730616	NS
426684	FAHD2A	0.563384	NS
426725	AQP11	-1.32134	NS
426764	MCM4	-0.604095	-0.571672
426765	APCDD1	NS	0.410707
426769	ERLIN2	-0.446623	NS
426779	letm2	NS	-0.790521
426781	ADAM9	-0.446295	NS
426803	TOMM5	0.407307	NS
426804	DCAF10	NS	0.463455
426846	LIPG	-1.03335	-1.50604
426862	IVNS1ABP	-0.33281	-0.467652
426874	DIP2B	-0.639579	NS
426878	LIMA1	-0.346644	NS
426884	RACGAP1	-0.508075	-0.695312
426885	HDAC7	-0.441833	NS
426906	COPA	-0.301172	NS
426919	TMEM161B	-0.673868	NS
426922	RNF122	NS	0.69396
426923	TTI2	NS	-0.650077
426942	DDA1	-0.389905	-0.496662
427084	C6H10orf88	NS	0.475177
427121	CAST	-0.488565	-0.571779
427186	RPL37	0.499921	NS
427196	NNT	-0.425657	NS
427211	IQGAP2	NS	0.632253
427212	F2R	NS	0.871496
427218	TNPO1	-0.557122	NS
427233	FOCAD	NS	-0.640825
427234	MLLT3	-0.66186	NS
427238	HAUS6	-0.934369	-0.584846
427278	RIOK2	-0.551297	NS
427339	LPAR1	-0.719785	NS
427350	PUM3	-0.545045	NS
427360	MPDZ	NS	-0.5502
427427	TARS	NS	-0.475581
427430	C1QTNF3	-0.604793	NS
427431	RAI14	-0.805884	-0.653462
427443	NUP155	-0.512881	-0.424644
427446	OSMR	-0.518028	-0.456253
427454	UBQLN1	-0.465255	NS
427490	IREB2	-0.481223	NS
427493	KLF13	-1.16985	-0.750921
427502	TRPM7	-0.535327	NS
427514	PIAS1	-0.5221	-0.424782
427528	CCDC102A	NS	-0.420053
427533	LOC427533	1.18756	1.60011
427562	MC1R	6.68351	NS
427566	ATXN1L	NS	0.501381
427573	MST1R	NS	-0.575264
427584	COL7A1	0.722024	0.904705
427588	KLF15	0.729216	NS
427625	SH3PXD2B	0.332659	0.384336
427627	RAB24	NS	-0.448137
427629	MXD3	NS	-0.597058
427638	GPX3	0.622205	NS
427646	AP3B1	NS	-0.492159
427655	BHLHA15	0.587755	NS
427658	MAD1L1	-0.469677	-0.680778
427672	EARS2	NS	-0.713549
427681	TMEM8A	NS	-0.379356
427718	LIF	0.915277	0.69491
427758	RALGDS	0.484281	0.400074
427760	NUP214	-0.391326	-0.386552
427768	CERCAM	NS	-0.548792
427773	ENTPD2L	NS	-1.09206
427803	SPHK1	0.442012	NS
427806	MYADML2	1.88702	NS
427809	SMURF2	-0.635001	-0.392866
427819	BAZ1B	-0.370657	NS
427854	ATP6AP1	NS	0.359002
427887	H3f3c	NS	0.498495
427898	FAM109B	0.409117	0.594694
427971	ADAMTS5	NS	0.526879
428048	FBXL3	0.529791	0.730827
428078	USP12	-1.26521	-0.799525
428081	XPO4	-0.523905	NS
428089	SESN3	0.592374	0.821622
428090	ENDOD1	-0.621845	NS
428091	AMOTL1	-0.512825	-0.722447
428121	LRRC32	-0.762285	NS
428122	THAP12	-0.616893	NS
428131	TGIF2	0.51679	0.688715
428148	LAMA5	-0.413626	-0.523831
428167	AURKA	-0.334462	-0.342301
428169	FAM65C	-0.534696	-0.569753
428176	TAS1R1	1.28031	1.03257
428199	ANTXR1	1.08652	2.19249
428216	SRRM1	-0.475471	-0.415682
428278	LOC428278	-0.586413	NS
428310	HSP25	3.40084	2.97438
428329	UBXN6	0.664947	NS
428332	SIRT6	0.469418	0.610513
428359	VCPIP1	-0.577806	NS
428366	ZBTB10	-0.563001	NS
428374	PTDSS1	-0.613984	NS
428377	SLC25A32	-0.549753	NS
428411	PFKP	-0.566446	-0.465002
428437	CHN2	NS	0.871693
428442	RPL15	0.563465	NS
428510	LOC428510	-0.931071	NS
428520	DLGAP1	NS	1.36826
428543	EFEMP1	NS	0.718003
428570	SOCS5	-0.701769	NS
428579	ADSS	-0.541893	NS
428585	IRF2BP2	0.483498	NS
428607	PCMT1	-0.493045	-0.55816
428645	FAM83B	-0.558822	NS
428646	ELOVL5	NS	-0.415259
428659	CAD	NS	-0.462121
428673	CHMP6	NS	0.403721
428677	LUC7L3	NS	0.478017
428703	FOXO4	NS	0.46395
428717	GAB3	1.04203	1.32413
428832	cyp1c1	6.55993	7.92805
428840	MRPL16	0.478041	NS
428852	CTNND1	NS	-0.367083
428883	ARHGAP5	-0.684511	NS
428884	BAZ1A	-0.478371	NS
428887	FBXO33	NS	0.596778
428888	LTBP2	0.694945	0.666681
428906	BDKRB2	-1.61926	-1.73092
428911	RCOR1	-0.710158	-0.439483
428918	sgpp1	-0.710529	NS
428922	ATG14	NS	0.637289
428926	NEMF	NS	-0.467834
428932	GPR137C	NS	0.849632
428942	MCU	NS	-0.588125
428951	FBXL15	-0.507926	-0.507656
428969	PGAM1	-0.383339	-0.389243
428979	ITPRIP	-0.385875	-0.417803
429005	SLC39A10	-0.759438	-0.650767
429011	KLF7	-0.728662	NS
429035	TUBA1C	NS	-0.743006
429042	CLASP1	-0.384144	-0.423725
429069	RASAL2	-0.573673	NS
429081	HIAT1	-0.472644	NS
429082	FRRS1	NS	-0.503977
429083	DPYD	0.543809	NS
429096	PIK3R3	NS	0.713253
429100	CMPK1	-0.355655	NS
429145	FAM43A	NS	-1.01772
429162	PPM1L	NS	-0.714159
429337	APLNR	6.45268	6.41648
429363	APC2	1.706	NS
429466	RALBP1	0.318002	0.397371
429474	MICAL1	-1.11216	NS
429496	KIAA1324	NS	1.53925
429525	MCM10	-0.925796	-0.598016
429558	HIST1H2B5L	-0.498539	-0.588515
429657	mob1a	NS	-0.425155
429847	MAP1S	NS	-0.478127
429940	HOXB2	0.79885	1.29274
429986	PSMB4	0.57527	0.403445
430103	CANT1	NS	-0.66034
430210	NDUFV1	0.374607	NS
430442	PGLS	0.560897	NS
430516	LIG1	NS	-0.486602
430674	EDRF1	NS	0.671027
430750	RAB31	0.643809	0.852456
430871	ITIH6	1.47733	1.15424
430882	IKZF5	NS	0.547606
430997	PABPC1	0.378603	0.411403
431014	TNK2	-0.604995	-1.28974
431107	TMUB1	0.858958	NS
431201	PGAP3	0.703963	NS
431347	CELF3	3.98013	4.18079
431558	UBTD1	NS	-0.945714
431607	PTAR1	-0.832267	NS
431608	SMC5	-1.45288	-0.967562
431629	COX7C	0.449265	NS
448832	MCAM	-0.418078	-0.440675
474379	GNAL	NS	0.495836
493647	BMI1	0.42756	0.454668
552895	ALAS1	0.682857	0.676553
693245	ERBB3	5.63995	6.05328
693250	H1F0	4.39427	3.48855
693253	nnf1	0.488834	NS
693261	SP5	NS	0.830646
768335	HIGD1A	-0.385249	NS
768337	TUBB2A	NS	-0.646103
768427	PPIC	0.581935	0.821805
768522	GSPT1	-0.347461	NS
768536	TAAR1	NS	-1.47984
768550	C20H20orf24	NS	0.295563
768555	MVK	NS	-0.507693
768556	SLC26A11	0.484668	NS
768578	ADPRM	NS	-0.60347
768603	FAM53B	0.58027	0.467626
768655	PIM3	-2.08307	-0.641326
768680	CREG1	NS	0.659337
768713	PTP4A3	NS	-0.405671
768717	NUMA1	0.40172	0.34233
768774	C9H2orf82	2.16196	2.88787
768787	c1orf198	-0.297801	NS
768795	SH3BGRL3	0.472837	NS
768808	RPUSD4	NS	-0.497601
768838	MZT2B	0.500342	NS
768866	RBM38	4.77759	3.61704
768942	LONP1	-0.415967	-0.451945
769030	AIMP2	NS	-0.401882
769039	LOC769039	0.578797	NS
769048	SLC25A10	NS	-0.697748
769066	TP53INP2	0.583158	0.557297
769069	EDA	NS	0.446017
769087	ANGPTL4	-0.764779	-1.5091
769097	ASMTL	NS	-0.986295
769118	GABARAPL1	-0.68549	NS
769120	GCNT7	-0.924981	-0.814511
769143	CPN1	0.64526	0.762335
769163	filip1l	-1.06586	-0.815521
769198	PLEKHO2	-0.497275	NS
769298	BORA	-0.813225	NS
769322	STARD4	-0.637681	-0.683943
769368	EEF1D	0.336542	0.384471
769392	SMIM20	0.409753	0.4764
769461	LRRC20	0.656937	NS
769478	LOC769478	NS	-1.51152
769559	PRR22	3.39252	2.81387
769612	SLC1A4	NS	-0.519957
769655	TMEM184A	1.46166	NS
769748	ZDHHC1	NS	0.792211
769776	TRIM45	-0.721137	-1.04975
769787	HSD17B12	-0.377202	-0.431858
769794	SF3B5	0.568152	NS
769860	PDE4C	3.02298	3.32585
769894	MXRA7	-0.330313	NS
769904	FAM26E	-0.64687	-0.618709
769912	PITPNM1	0.503427	NS
769919	ABHD17A	0.412333	NS
769981	RPL37A	0.558592	NS
770011	LOC770011	NS	0.449859
770035	ATP8B2	0.452686	NS
770043	CCBE1	-0.797416	-0.457535
770053	JTB	0.722578	NS
770081	EPS8L2	2.05119	1.65724
770136	ZNF503	0.478818	NS
770140	CTIF	-0.462709	NS
770159	FBF1	NS	0.563816
770173	KCNS1	2.94065	2.11056
770191	NOL9	0.499072	NS
770209	C5H11orf96	4.69203	NS
770233	SIDT2	0.715261	0.489412
770238	KLF9	-1.80285	-1.49687
770240	GABARAPL2	NS	0.548093
770307	HYPK	0.377981	NS
770336	PRC1	-0.391005	-0.573706
770364	GOPC	-0.590579	NS
770379	SMIM3	NS	-0.656336
770416	SAPCD2	-0.758281	-0.708711
770421	SYNPO	-0.786618	-1.07686
770427	FSTL3	0.421497	NS
770430	NPM3	0.405171	NS
770471	HOXC10	NS	0.675179
770553	sumo3	NS	0.305244
770601	b4galnt4	-0.728467	-1.12185
770612	LOC770612	0.587422	NS
770620	NPDC1	0.451627	NS
770629	RANBP3L	-0.617673	-0.471289
770701	KLHL25	NS	-0.997737
770722	RPS25	0.422352	NS
770734	PRODH	NS	-0.41734
770740	ARHGAP27	9.18567	6.1887
770753	CALHM2	-0.484475	-0.787444
770755	SMDT1	0.448869	0.511321
770780	WBP2NL	NS	0.354668
770787	FHL1	1.12074	NS
770805	SQSTM1	0.781803	0.886928
770816	osbpl5	NS	0.314954
770922	dguok	-0.58541	NS
770933	TOMM22	0.408938	NS
770959	LHFPL4	NS	0.939895
770964	TMEM64	NS	0.471454
771001	OGG1	NS	-0.751331
771008	EN1	0.402314	NS
771032	c8orf4	-1.5006	-1.68729
771069	LOC771069	3.91602	4.21948
771099	C12orf57	0.607697	NS
771117	SCARA3	0.506811	NS
771145	mapk13	0.728729	0.725329
771180	TRIM35	0.410273	NS
771251	UBFD1	0.406239	0.381724
771284	MKX	1.77805	NS
771307	FAM129B	NS	-0.599992
771330	LSM14B	NS	0.400054
771337	SOX7	4.65207	3.40807
771364	CBY1	0.616286	NS
771445	CDK5RAP2	-0.523635	NS
771494	LOC771494	0.929349	1.51416
771514	HAUS3	-1.08709	-0.633303
771550	EPHA2	NS	-0.612857
771616	ZNF512B	0.388302	NS
771624	C12orf75	NS	0.479029
771702	SPAG5	NS	-0.599156
771738	ATOH8	-0.746063	-0.783531
771852	PDRG1	0.439338	NS
771939	Uqcrh	0.465186	NS
771958	SPATA22	NS	0.523653
771963	PCIF1	0.61164	0.533628
772003	FAM180A	-1.02848	-0.939242
772072	PRR11	NS	-0.487359
772097	CD226	NS	1.70115
772114	AGPAT2	-0.555321	-0.692699
772127	PLEKHH3	-0.658047	-1.40383
772135	NDUFA4	0.452055	NS
772187	C14orf2	0.514865	NS
772372	BDKRB1	-0.75465	NS
772378	TACSTD2	3.63738	5.04832
775978	TM2D1	NS	0.515572
776031	angptl2	-1.02946	-0.478215
776037	EVI2A	2.37063	2.18567
776282	PPIA	0.469465	NS
776507	LOC776507	0.454113	NS
776599	mplkip	-0.664786	NS
776816	LOC776816	NS	-0.324506
776915	F8A3	0.588583	0.505617
776936	HDGF	0.324173	NS
100216000	CNN2	NS	-0.547157
100499189	CSF1	0.494006	NS
100502566	TMSB15B	0.394264	NS
100529062	CDK2	0.449482	NS
100533110	AKAP2	-0.436157	NS
100857115	GPX1	0.421211	NS
100857186	LAMTOR1	0.529627	NS
100857200	IMP4	0.427512	NS
100857214	TUBA4B	NS	-1.07796
100857228	ZNF628	0.464201	NS
100857247	tuba4a	NS	-1.36288
100857251	LOC100857251	NS	-0.994735
100857260	PEAK1	-0.463981	NS
100857276	KIAA1644	NS	0.378149
100857285	BLOC1S1	0.567796	NS
100857289	TSR1	-0.575773	-0.659137
100857342	NANOS1	0.760703	0.661418
100857413	NLRC5	1.07155	0.944098
100857414	LOC100857414	NS	-0.585469
100857434	LOC100857434	2.34836	3.84077
100857443	OSBPL7	1.00168	NS
100857447	GTPBP3	NS	-0.505759
100857489	CDC6	-0.622197	-1.12416
100857572	HTRA1	0.449576	NS
100857581	RIIAD1	3.26918	3.87964
100857594	c19orf60	0.543416	0.484743
100857605	RNF24	NS	-0.46713
100857609	LOC100857609	1.1544	1.57899
100857630	DIS3L	-0.515701	-0.473853
100857637	LOC100857637	NS	-0.482133
100857696	MPV17L2	0.622186	NS
100857756	SC5D	NS	-0.808778
100857767	FOXO6	NS	-0.803037
100857770	RPS26	0.769625	NS
100857796	HEXIM1	0.652101	0.555339
100857858	LOC100857858	NS	-0.530858
100857874	RNF43	0.732111	1.11207
100857945	ATPIF1	0.726001	NS
100858006	C11orf31	0.698635	NS
100858009	TNIP1	0.410378	0.604159
100858074	STOX1	4.45621	NS
100858151	GDPGP1	NS	-1.12582
100858216	ATP5G2	0.69215	NS
100858235	DENND2C	NS	-0.478274
100858236	MADCAM1	3.04662	NS
100858296	RPL22L1	0.544821	NS
100858349	EIF4B	0.436049	NS
100858359	BBIP1	0.564072	NS
100858361	HSD11B2L	2.01098	2.38043
100858368	HOXC6	1.35765	NS
100858383	PFDN2	0.614337	NS
100858419	NFKBIB	0.606526	NS
100858473	LOC100858473	NS	-0.591703
100858542	AES	0.45262	NS
100858576	CLK1	0.674955	0.592965
100858592	SORT1	NS	-0.433692
100858624	LOC100858624	2.25243	2.09167
100858635	fjx1	1.34058	1.17607
100858676	MAX	0.690249	NS
100858689	MRPL43	0.641408	NS
100858796	LOC100858796	NS	-0.854116
100858838	PIM1	NS	-0.649457
100858873	DUSP23	0.893668	NS
100858894	SMTN	-0.386346	-0.590074
100858903	CS	NS	-0.449166
100858938	ARHGDIG	0.523568	NS
100858970	NRN1L	2.71846	3.7327
100858986	PREB	NS	-0.744032
100859108	STAMBPL1	NS	-0.613971
100859291	SHISA4	0.53674	NS
100859314	LOC100859314	4.36731	NS
100859339	NPR2	NS	-0.69147
100859347	LOC100859347	-1.38134	-1.52781
100859373	PLEKHG4	-0.341712	NS
100859394	METTL23	NS	-0.96283
100859412	KDM3B	-0.548744	NS
100859431	AEBP1	NS	-0.383526
100859439	SDCBP2	5.09024	6.21673
100859595	RBM15	-0.527415	NS
100859600	C3orf33	1.27883	1.62517
100859609	LOC100859609	0.602647	NS
100859641	SDHC	0.769626	NS
100859737	LOC100859737	-0.370314	-0.805463
100859798	LOC100859798	2.4062	NS
100859829	ZNF362	0.599021	0.404979
100859840	CYBA	0.413736	NS
100859842	LAMTOR2	0.536234	NS
100859853	LOC100859853	0.571296	0.514468
100859891	GPR153	1.32276	NS
100859906	LOC100859906	1.96912	2.11377
100861584	SLC6A8	0.558744	NS
100873157	TGFB1	0.496624	NS
101410532	selm	NS	-0.439604
101747338	LOC101747338	NS	-0.397969
101747386	LOC101747386	8.83535	7.71558
101747474	USP50	2.48631	2.8178
101747660	LOC101747660	NS	-0.75858
101747670	LOC101747670	NS	1.4526
101748025	RPUSD3	0.516415	NS
101748166	LOC101748166	2.39154	NS
101748203	LOC101748203	1.34979	NS
101748321	MYO9A	0.618688	0.692482
101748596	LOC101748596	1.15246	NS
101748851	LOC101748851	NS	-0.715245
101748971	pigy	0.409789	NS
101749022	LOC101749022	NS	4.78575
101749060	LOC101749060	NS	0.921245
101749175	LOC101749175	0.442926	0.689734
101749223	LOC101749223	0.464025	0.569437
101749232	ZNF281	-0.616853	NS
101749360	SVBP	0.80062	NS
101749362	LOC101749362	1.45308	1.42416
101749375	LOC101749375	-0.765437	NS
101749469	LOC101749469	0.653915	0.854345
101749560	LOC101749560	1.72422	NS
101749604	TMCO7	0.451058	NS
101749629	VASN	-0.739777	-0.780417
101749651	BORCS6	0.482719	NS
101750125	LOC101750125	NS	-1.27528
101750199	PALM	1.40411	0.951683
101750255	LOC101750255	NS	-0.705817
101750430	LOC101750430	1.12752	0.584853
101750533	LOC101750533	0.502802	NS
101750715	LOC101750715	0.88739	1.12476
101750767	LOC101750767	5.17178	NS
101750777	RASSF1	0.821744	NS
101750958	LOC101750958	-0.475794	-0.762563
101750992	LOC101750992	5.72241	5.44944
101751145	FAM212A	0.407424	NS
101751202	NICN1	0.68944	NS
101751380	LOC101751380	0.737932	0.903302
101751390	LOC101751390	0.391027	NS
101751402	PPP1R3G	0.658546	NS
101751513	LOC101751513	1.50363	NS
101751586	SLC35E4	NS	-0.767392
101751641	LOC101751641	-0.56887	NS
101751691	LOC101751691	NS	4.75653
101751757	C15H22ORF39	0.60749	NS
101751794	LOC101751794	1.1775	1.00337
101751837	LOC101751837	1.54939	NS
101752059	C9H2ORF72	2.8873	3.25915
101752092	CLN5	NS	0.549404
101752158	LOC101752158	NS	-0.33262
101752166	LOC101752166	4.3376	5.10359
101752206	LOC101752206	0.589389	0.377345
105694155	pigbos1	0.873795	NS
107048987	LOC107048987	0.644806	NS
107049007	AARSD1	NS	-0.398927
107049032	RAB33A	NS	2.34578
107049267	LOC107049267	1.70516	NS
107049270	ANKRD13D	0.600023	NS
107049451	TMEM223	0.524828	NS
107049454	LOC107049454	1.2632	NS
107049465	UBE2M	0.471433	NS
107049468	LOC107049468	1.89542	1.16603
107049494	WBP1	0.792439	NS
107051618	LOC107051618	1.33205	NS
107051642	LOC107051642	-0.764147	-0.6797
107051717	LOC107051717	NS	-1.0278
107051859	PTTG1IP	0.617608	0.510822
107051991	LOC107051991	NS	0.337777
107051996	LOC107051996	NS	1.42925
107052158	LOC107052158	NS	-1.02144
107052159	LOC107052159	0.998548	1.05036
107052169	LOC107052169	-0.651381	NS
107052203	IER5L	-0.384929	-0.757692
107052205	LOC107052205	0.994368	0.879811
107052324	LOC107052324	-0.400001	NS
107052389	LOC107052389	NS	0.424229
107052405	LOC107052405	NS	0.778885
107052450	LOC107052450	0.757964	NS
107052545	LOC107052545	2.24839	NS
107052673	LOC107052673	NS	1.05545
107052707	CEBPD	-1.55249	-1.75402
107052719	LOC107052719	0.300233	NS
107052795	LOC107052795	NS	-1.56978
107052797	PHLDA1	-0.45082	-0.392257
107052884	LOC107052884	NS	1.07927
107053050	LOC107053050	1.19912	1.2773
107053109	RRAGD	-0.476909	NS
107053176	LOC107053176	1.18771	1.16233
107053315	LOC107053315	-1.2078	-1.01101
107053327	LOC107053327	-0.56334	NS
107053338	tmem132a	NS	-0.460145
107053356	Inafm2	0.861197	NS
107053377	LOC107053377	NS	2.80565
107053489	LOC107053489	NS	1.03778
107053511	LOC107053511	NS	1.45824
107053634	ADO	0.590017	NS
107053650	DDIT4	-0.629328	-0.919327
107053684	CBX6	NS	-0.485136
107053697	LOC107053697	NS	1.2643
107053774	LOC107053774	NS	0.770558
107053812	LOC107053812	0.886635	NS
107053870	LOC107053870	0.479457	0.860974
107054146	SERP1	0.560241	0.357217
[truncated: 41 more rows]
