# Supplementary material for: Overexpression of Chicken IRF7 Increased Viral Replication and Programmed Cell Death to the Avian Influenza Virus Infection Through TGF-Beta/FoxO Signaling Axis in DF-1
Source: Front Genet. 2018 Sep 25;9:415. doi: 10.3389/fgene.2018.00415 (PMC6190866; doi:10.3389/fgene.2018.00415)
Supplement: Supplementary file 3 [file Table_3.XLSX]

## Sheet: Sheet1
Supplementary Table S3. Differentially expressed genes from the interaction analysis of IRF7 overexpression and H6N2 infection
Entrez gene id	Gene Name	Log2FC	FDR
373903	DIO2	1.09106	0.00636429
373907	AHR	0.554596	0.0110129
373908	EDNRA	0.55336	0.0146613
373909	EDNRB2	0.550742	0.0253266
373911	PTPRO	1.08935	0.034387
373915	SREBF1	-0.516973	0.0401818
373954	BCL2L1	-0.414343	0.0404315
374100	FLT1	0.453392	0.0216756
374135	CTGF	-0.535481	0.0122887
374140	KHSRP	-0.904073	0.03897
374150	ID4	-1.13959	0.00190604
374202	TBX3	-0.604861	0.045113
378803	TNFRSF11B	-0.67236	0.0245687
386574	NFKB2	-0.550954	0.0467556
395099	CREB1	0.502501	0.0307354
395168	FAT1	0.704366	0.00835246
395267	FMO3	3.21983	0.00190604
395279	MYH7B	1.33477	0.0244096
395282	ID1	0.778042	0.00636429
395299	SOCS3	-0.867771	0.0213283
395303	SP1	-0.509679	0.0331277
395389	ALDH1A3	1.3578	0.000313957
395429	POSTN	1.15168	0.00511906
395468	CCL4	-0.571533	0.0109279
395519	MAFF	-0.597314	0.0354041
395532	COL1A1	-0.701451	0.0256029
395736	NEDD9	0.733857	0.00932879
395760	SLC8A1	-1.09079	0.0128007
395852	ID2	0.564479	0.0282337
395932	SMARCA4	-0.480573	0.0444645
395988	VDR	-0.904616	0.03897
396005	TSC22D1	0.634638	0.00511906
396011	DNMT1	-0.484693	0.0426897
396023	DKK3	1.09574	0.00227286
396039	FOXC2	-1.27463	0.00513663
396076	LAMB4	1.73555	0.0302954
396185	CEBPB	-0.716586	0.00511906
396186	BDNF	0.757347	0.0235142
396254	TUBB	-0.710779	0.0308862
396324	ACVR2A	0.554325	0.00720908
396348	BGLAP	-0.74823	0.0398789
396387	NTN3	-0.457961	0.0492669
396413	FGF2	-1.5244	0.0437235
396439	TNS1	-0.46926	0.0464797
404293	STXBP1	-0.948671	0.03485
404531	rbm12	0.780708	0.00379205
404774	SNTB1	1.40495	0.0109279
414144	FUS	-0.50459	0.036751
415585	MAN2A2	-0.442914	0.0466143
415622	SLC7A6	0.507615	0.048495
415651	CX3CL1	0.690089	0.0308862
415706	OSGIN1	0.945183	0.0261006
415818	CRISPLD2	0.457823	0.0396945
415891	DUSP7	0.521281	0.0109279
415960	SLC6A1	2.76142	0.0394133
415976	IQSEC1	0.511165	0.0404315
416099	PDZRN3	0.472906	0.0473783
416297	FAM13B	1.02604	0.0158297
416531	CHTF18	-0.641118	0.0235142
416630	SOCS1	-0.645136	0.0231434
416741	TASP1	0.525591	0.0323341
416769	UBE2L3	0.40495	0.0467125
416787	RANBP1	0.503526	0.0360822
416811	AACS	-0.534962	0.0256029
416876	SH2B3	-0.573705	0.046944
416945	GGT1	1.04135	0.00379208
416955	YWHAH	0.484799	0.0302954
417037	KIFC1	-0.632978	0.00791667
417255	TUBB4B	-0.486137	0.0217951
417341	NARF	0.499217	0.03897
417373	GALK1	-0.686777	0.03897
417385	NOTUM	0.418771	0.0442595
417395	HLF	0.647892	0.00556543
417397	MMD	0.527753	0.0143007
417412	C18H17orf75	0.569306	0.043428
417462	NSUN5	-0.667736	0.0309328
417471	hsf5	0.929413	0.015962
417479	CALN1	0.857262	0.00517559
417508	PRKRIP1	0.531146	0.0471637
417513	rasa4	-0.822254	0.00586177
417515	DTX2	-0.730784	0.00511906
417584	GIT1	-0.674044	0.0112366
417631	GDPD1	0.541957	0.0444645
417761	CPED1	0.735599	0.00747202
417789	GXYLT1	0.650427	0.0109279
417813	LRIG3	1.07885	0.00791667
417821	SRGAP1	0.451594	0.0387782
417851	CNOT2	0.456471	0.0468955
417891	LUM	0.712038	0.0045781
418183	PLEKHA5	0.730688	0.00932822
418286	PTMS	0.400552	0.0401818
418300	ZYX	-0.463039	0.0302954
418404	nfkbiz	0.738979	0.0136684
418656	PRKX	0.580094	0.0444645
418797	SLITRK6	1.13519	0.0150196
418865	CAB39L	0.790873	0.00227286
418876	INTS6	0.583994	0.0281299
418890	NHLRC3	0.69169	0.0105366
418926	PAN3	0.50018	0.03897
418940	SPATA13	0.617651	0.0143007
419077	SMPD1	-0.517859	0.0217951
419104	USP6NL	0.765819	0.03897
419116	SRSF6	0.553567	0.00749332
419184	SDC4	-0.692291	0.0492166
419231	SLCO4A1	-0.635543	0.0162941
419346	NFATC2	0.85026	0.00590354
419434	SAMD11	-0.595023	0.03897
419439	GPR157	-1.67142	0.0470344
419530	SLC25A37	-0.559995	0.0464797
419613	RSPO1	1.38263	0.00720801
419688	PNRC2	0.445268	0.0471637
419815	SRSF3	0.505631	0.0122887
419827	TMCC2	-0.481102	0.0494869
419880	HIPK1	0.416253	0.0463689
420028	GHDC	-0.632009	0.0302954
420090	ACSBG2	-0.728474	0.00298914
420120	COMP	0.507226	0.0302954
420148	KLF2	-0.715917	0.0143007
420176	NCOA2	0.426739	0.0445509
420232	TP53INP1	0.55423	0.0342832
420332	MYC	-0.455778	0.0330888
420336	MTSS1	0.460774	0.0231434
420425	CSRNP1	0.503198	0.0404315
420459	IDI1	-0.506326	0.0139542
420548	CYP51A1	-0.405184	0.0404315
420599	HDAC9	0.643464	0.00511906
420883	TUBB2B	-0.70642	0.03897
420952	FHOD3	0.902669	0.0396945
420996	NR4A3	1.04134	0.00791667
421037	TUBB6	-0.438427	0.034387
421169	TUBA3E	-0.654995	0.00379208
421349	SLC30A10	1.44292	0.0463689
421422	DAAM2	0.776647	0.00298914
421599	QSER1	0.601613	0.0235142
421632	PLEKHG1	0.52322	0.034387
421769	FOXO3	0.57405	0.0342832
421807	MANEA	0.588597	0.0414411
421839	PRSS35	0.770877	0.03897
421879	RAB23	0.590256	0.0168205
422239	DDX26B	0.725698	0.0316952
422312	MTMR8	0.60405	0.0256029
422346	NXT2	0.492882	0.0442213
422423	MSMO1	-0.609464	0.00682322
422438	PCDH18	0.728871	0.00268993
422512	CCNG2	0.516721	0.0294739
422802	RBPJ	0.521256	0.0284576
423004	RMDN3	0.508966	0.0261006
423047	TMEM41B	0.517126	0.0321404
423209	CHAC1	-2.01833	2.41204e-07
423356	YLPM1	0.526138	0.03897
423363	JDP2	-0.73922	0.00636429
423478	LOC423478	0.464215	0.0442213
423560	GMFB	0.457995	0.0451222
423561	CNIH1	0.492562	0.0240321
423678	PAPSS2	1.21552	0.00379205
423692	CCAR1	0.495885	0.0343562
423727	POLR3A	0.577286	0.0444645
423826	ENTPD1	0.437085	0.0289745
423842	MMS19	-0.562446	0.0149565
423848	pprc1	-0.550487	0.03897
423890	DUSP5	-0.85944	0.0302954
424037	LSS	-0.722233	0.00227286
424062	RFTN2	0.412715	0.0442595
424080	CFLAR	0.573263	0.0282337
424439	RC3H1	0.580524	0.0216756
424542	PRKACB	0.498653	0.03897
424588	LOC424588	-0.607862	0.0396945
424770	GPC1	0.9204	0.0170777
424889	NCBP2	0.449136	0.041968
424918	LOC424918	-0.459699	0.03897
424971	PIK3CA	0.624785	0.0470344
425061	FDPS	-0.674689	0.00517559
425131	TRIM3	-0.467103	0.044726
425201	RTN4RL2	-0.635635	0.0254279
425202	TIMM10	-0.623821	0.03897
425359	MVD	-0.589997	0.0387846
425984	NBEAL2	-0.661463	0.0256029
426126	mthfd2	-0.644787	0.00978013
426214	pnkd	-0.815163	0.0404315
426258	NAA38	-0.770546	0.0163225
426376	FAM107B	0.486757	0.0232033
426739	HYAL1	-0.726523	0.0231434
426765	APCDD1	0.626923	0.00511906
426846	LIPG	-0.489297	0.0302954
427212	F2R	0.565267	0.0398881
427213	F2RL1	0.630334	0.0455161
427430	C1QTNF3	0.524687	0.0105364
427652	LOC427652	-1.42426	0.0459171
427803	SPHK1	-0.619602	0.0254284
427971	ADAMTS5	0.854976	0.00720801
428121	LRRC32	0.674773	0.00791667
428199	ANTXR1	1.08365	0.0141049
428427	SLC25A13	0.511796	0.0396945
428437	CHN2	0.575068	0.0463689
428645	FAM83B	1.01721	0.00250221
428659	CAD	-0.56555	0.0426463
428932	GPR137C	0.549689	0.0243132
429035	TUBA1C	-0.51441	0.0330888
429096	PIK3R3	0.597427	0.0098532
429363	APC2	-1.14772	0.00511906
430113	TYK2	-0.644983	0.0442213
431014	TNK2	-0.701256	0.00791667
431558	UBTD1	-0.58923	0.0331277
431608	SMC5	0.4682	0.0482515
768337	TUBB2A	-0.473816	0.0179431
768555	MVK	-0.641465	0.0147501
768578	ADPRM	-0.932454	0.00712841
768655	PIM3	1.42497	2.40221e-06
769039	LOC769039	-0.519897	0.03897
769048	SLC25A10	-0.75665	0.0302954
769087	ANGPTL4	-0.760876	0.00978013
769277	NPB	-0.649885	0.0492669
769288	STOX2	0.573686	0.0442078
769912	PITPNM1	-0.704307	0.0302954
770053	JTB	-0.581413	0.0455161
770213	RCCD1	-0.815432	0.0294739
770471	HOXC10	0.512159	0.0394306
770560	ZNF703	-0.791873	0.00785318
770610	ABCA7	-0.62327	0.0281654
770734	PRODH	-0.490481	0.0404315
771001	OGG1	-0.809291	0.0492669
771191	ACBD4	-0.678298	0.0302954
771307	FAM129B	-0.522913	0.0388525
771494	LOC771494	0.567732	0.0442213
771898	WIPF2	-0.684385	0.0123575
772127	PLEKHH3	-0.762491	0.00867732
772331	BEND2	1.07591	0.0445841
776031	angptl2	0.534236	0.0322396
100113359	CENPA	-1.09409	0.0387846
100216000	CNN2	-0.51134	0.0277752
100310814	SEPW1	-0.582105	0.03897
100857214	TUBA4B	-0.672951	0.0368902
100857247	tuba4a	-1.32719	0.0342832
100857251	LOC100857251	-0.899433	0.0139542
100857332	dok2	-0.795913	0.00846446
100857434	LOC100857434	1.47713	0.0387782
100857443	OSBPL7	-0.825446	0.00590354
100857533	ELMO3	-0.858795	0.046944
100857572	HTRA1	-0.606065	0.00654266
100857599	LOC100857599	-0.745074	0.0151298
100857622	LOC100857622	-0.563835	0.0274115
100857756	SC5D	-0.709658	0.0105366
100857832	DDIT3	-0.721328	0.0254284
100857858	LOC100857858	-0.870895	0.00511906
100858006	C11orf31	-0.539651	0.0430271
100858060	CLCF1	-0.821987	0.0400619
100858151	GDPGP1	-0.921149	0.0302954
100858166	LOC100858166	-0.556232	0.0359659
100858304	LOC100858304	-0.447791	0.0430702
100858314	RUNDC3A	-0.81727	0.0302954
100858589	WDR55	-0.740003	0.0170777
100858592	SORT1	-0.51483	0.03897
100858626	LOC100858626	-0.711577	0.0235142
100858796	LOC100858796	-1.1224	0.00298914
100858838	PIM1	-0.577694	0.0270795
100858986	PREB	-0.65049	0.0468385
100859339	NPR2	-0.704956	0.0343562
100859387	TMEM101	-0.617608	0.0417289
100859394	METTL23	-0.883935	0.0343562
100859641	SDHC	-0.633148	0.0432168
100859759	LOC100859759	-0.636146	0.0442595
100873157	TGFB1	-0.509803	0.034387
101747823	LOC101747823	-0.631582	0.0439277
101748025	RPUSD3	-0.616155	0.0302954
101748987	LOC101748987	-1.26177	0.0104229
101749248	LOC101749248	-0.869301	0.03897
101749299	LOC101749299	-0.714607	0.0329167
101749825	LOC101749825	-1.39421	0.034387
101750306	PRMT5	-0.666167	0.0470344
101750430	LOC101750430	-0.560156	0.0420659
101750767	LOC101750767	-2.75707	0.0463689
101750777	RASSF1	-0.708944	0.0204798
101750874	LOC101750874	-0.58399	0.019166
101751202	NICN1	-0.567698	0.038307
101751218	MXD3	-0.739457	0.0323341
107049208	YIF1B	-0.763414	0.00978935
107049468	LOC107049468	-0.745937	0.00379208
107049494	WBP1	-0.641221	0.0235142
107049506	FKBP11	-0.896372	0.00978013
107049528	LOC107049528	1.28383	0.0459171
107049632	LOC107049632	-0.710487	0.0289745
107049666	LOC107049666	-1.41238	0.03897
107049831	mri1	-0.585079	0.041968
107049861	TNS2	-1.17297	0.00803248
107049862	LOC107049862	-0.543073	0.028799
107049913	LOC107049913	-1.08428	0.0379654
107050002	POLR3D	-0.490536	0.0396945
107050012	LOC107050012	-1.52302	0.0480154
107050084	cdc25b	-0.574391	0.0459171
107050217	SPC24	-0.60761	0.034387
107050399	LOC107050399	-1.17535	0.00511906
107050411	LOC107050411	-0.542582	0.03897
107050431	LOC107050431	-0.558038	0.0256029
107050508	NUDT18	-0.846929	0.00803248
107050510	LOC107050510	-0.616451	0.0426897
107050638	LOC107050638	-1.23184	0.0191801
107050734	LOC107050734	-1.68822	0.0302954
107050739	GPKOW	-1.00656	0.0269995
107050781	LOC107050781	-1.19586	0.0343562
107050788	LOC107050788	-0.866692	0.0109279
107050790	LOC107050790	-0.61424	0.03897
107050806	LOC107050806	-1.9366	0.00978013
107050843	LOC107050843	-1.11043	0.0143007
107050865	LOC107050865	-0.607075	0.0430702
107050880	LOC107050880	-0.590036	0.0109279
107050884	LOC107050884	-0.613459	0.0375055
107050935	LOC107050935	-0.865427	0.0259548
107050963	LOC107050963	-1.35785	0.0400619
107050985	LOC107050985	-0.852344	0.00782252
107051000	CLPP	-0.628161	0.0403247
107051050	LOC107051050	-0.620206	0.0261103
107051057	MAZ	-0.62344	0.0302954
107051058	LOC107051058	-0.62814	0.0302954
107051078	LOC107051078	-0.67675	0.03485
107051168	LOC107051168	-1.02513	0.0289745
107051192	LOC107051192	-1.10489	0.0253773
107051237	LOC107051237	-0.591285	0.0396945
107051257	MMP14	-1.77388	0.0360304
107051272	LOC107051272	-0.75863	0.047331
107051287	IL11	-2.9062	0.00298914
107051327	LOC107051327	-0.69051	0.0213488
107051362	LOC107051362	-1.97768	0.0143007
107051371	LOC107051371	-1.29613	0.0240412
107051388	LOC107051388	-0.955088	0.00791667
107051408	LOC107051408	-0.928102	0.014096
107051455	LOC107051455	-1.10402	0.0240412
107051565	LOC107051565	-1.81725	0.00709713
107051717	LOC107051717	-0.923612	0.0150193
107052158	LOC107052158	-0.996652	0.0330888
107052833	LOC107052833	-1.74233	0.047331
107053356	Inafm2	-0.768105	0.00300692
107053453	LOC107053453	1.38826	0.00791667
107053559	LOC107053559	0.846183	0.0329167
107053726	LOC107053726	0.87293	0.0318816
107053888	LOC107053888	-1.87474	0.0240321
107054175	LOC107054175	0.849719	0.0383298
107054745	UBALD2	-0.900034	0.00846446
107054889	LOC107054889	0.63027	0.0323341
107055072	LOC107055072	-0.80046	0.0446552
107055156	PSRC1	-1.07772	0.00511906
107055314	TNS4	-0.763098	0.0302954
107055398	GRASP	-0.893196	0.0098532
107055400	RBMS2	-0.513232	0.0463689
107055413	TARBP2	-0.594389	0.0183711
107055474	LOC107055474	1.475	0.0124131
107055871	LOC107055871	1.25548	0.0141049
107056280	LOC107056280	-0.539182	0.043428
107056630	LOC107056630	-0.83099	0.0124131
107056833	LOC107056833	0.957726	0.0348135
107057573	LOC107057573	-1.06742	0.00517559
